# Supplementary material for: Biofilm Formation of Listeria monocytogenes Strains Under Food Processing Environments and Pan-Genome-Wide Association Study
Source: Front Microbiol. 2019 Nov 21;10:2698. doi: 10.3389/fmicb.2019.02698 (PMC6882377; doi:10.3389/fmicb.2019.02698)
Supplement: Supplementary file 2 [file Data_Sheet_2.xlsx]

## Sheet: Sup. Table1
Supplementary Table 1. List of genes associated with biofilm phenotype in BHI media at 37°C (pan-GWAS, p < 0.05).
GWAS name	Uniprot Entry	Organism ¥	Gene name	Protein names	Functional category code†	% in weak biofilm formers	% in strong biofilm formers
group_1986	UPI00047C87C6			hypothetical protein	4.3.0	2.32558	50
group_4801	A0A3A2R9E5		D3B46_07385	Uncharacterized protein		0	35.7143
group_893	Q8Y802		lmo1117	Lmo1117 protein	6.0.0	60.4651	7.14286
group_5501	A0A392ZMB7		inlA_5	Internalin-A (LPXTG cell wall anchor domain-containing protein)		13.9535	64.2857
group_3614	UPI000BDFAB31			hypothetical protein		20.9302	71.4286
group_3690	A0A393TFG3		AF876_00592	Uncharacterized protein		6.97674	50
group_4887	A0A392Z6S3		ABY94_00615	Uncharacterized protein		6.97674	50
group_2681	A0A3A2N2S0		D3B30_04480	DUF4274 domain-containing protein		6.97674	50
group_4899	A0A393JAZ3		inlA_6	DUF5011 domain-containing protein (Internalin-A)		16.2791	64.2857
group_1913	A0A3A2RAJ4		AF237_14650	Uncharacterized protein		11.6279	57.1429
marA	Q8Y803		lmo1116	Lmo1116 protein	3.5.2	55.814	7.14286
group_5936	A0A394SL40		AF237_14660	Uncharacterized protein		4.65116	42.8571
group_3668	A0A3A2JQP2		D3B79_08735	PBSX family phage terminase large subunit		4.65116	42.8571
group_474	A0A393CRL8		AF264_01650	Putative sulfate transporter (SulP family inorganic anion transporter)	1.2.0	44.186	0
group_3691	A0A3A2TPS8		D3B72_03010	DUF4274 domain-containing protein		9.30233	50
group_5935	UPI0005C68DD0			hypothetical protein	4.3.0	0	28.5714
group_3804	UPI0005DF0EE0		UF18_04880	Uncharacterized protein		0	28.5714
group_5979	A0A393TCN4		AF828_02778	Uncharacterized protein		0	28.5714
group_3849	UPI000C82ECAA		AE052_00662	Uncharacterized protein		0	28.5714
group_513	A0A393M724		DN831_08165	Uncharacterized protein	6.0.0	0	28.5714
group_6217	UPI00076181B6			hypothetical protein	6.0.0	0	28.5714
hin	A0A3A2JMV4		hin_1	DNA-invertase hin (Recombinase family protein)	4.3.0	16.2791	57.1429
group_4197	UPI00098E3EF0			hypothetical protein		48.8372	7.14286
gadB_2	A0A241SSP1		gadB	Glutamate decarboxylase (EC 4.1.1.15)	2.2.0	90.6977	57.1429
group_3660	A0A0H3GIL3		LMRG_01530	Gp68		2.32558	28.5714
group_5631	A0A3A2SG05		AF944_00595	Uncharacterized protein		2.32558	28.5714
group_3808	A0A3A2SPJ1		AF944_00596	Uncharacterized protein		2.32558	28.5714
group_5617	A0A394RIH7		AF239_05370	Uncharacterized protein		2.32558	28.5714
group_5618	A0A394SSM4		AF240_05645	Uncharacterized protein		2.32558	28.5714
group_1228	A0A2Z5C2Q2		RK57_10170	DUF917 domain-containing protein	5.2.0	97.6744	71.4286
group_120	A0A3A2RM25		D3B79_08840	Uncharacterized protein	4.3.0	2.32558	28.5714
xerC_2	A0A393N2F1		DOM71_15540	Site-specific integrase		2.32558	28.5714
group_672	A0A1B2LR20		pLM-C-273_00081	Uncharacterized protein		30.2326	71.4286
group_1807	UPI000BE00DE2			hypothetical protein		44.186	7.14286
group_4344	Q8YA33		lmo0332	Lmo0332 protein	6.0.0	55.814	14.2857
group_904	A0A3A7P9G8		inlJ_10	Class 1 internalin InlL (Internalin-J)	1.8.0	34.8837	0
group_2741	A0A3A2SDU8		D3B73_13335	SMI1/KNR4 family protein	6.0.0	34.8837	0
mtlR_4	A0A3A8C544		mtlR_1	Transcriptional regulator MtlR	3.5.2	34.8837	0
group_489	A0A393SSR6		AF245_00250	SMI1/KNR4 family protein	6.0.0	65.1163	100
group_4686	A0A393MBE2		cas7i	Type I-B CRISPR-associated protein Cas7/Cst2/DevR		37.2093	78.5714
group_302	UPI000BE05055			hypothetical protein	5.1.0	62.7907	21.4286
group_2660	A0A3A7IMJ8		cas8a1	Type I-B CRISPR-associated protein Cas8b1/Cst1		37.2093	78.5714
group_6207	A0A3A7FSY6		DYZ81_02933	Uncharacterized protein		0	21.4286
group_6204	A0A393NA30		AB922_02135	Uncharacterized protein		0	21.4286
group_6218	Q8Y4W6		lmo2313	Lmo2313 protein	4.3.0	0	21.4286
group_6215	A0A393UIF1		DCT05_15210	DUF1837 domain-containing protein		0	21.4286
group_5642	A0A3A7KKC0		AB922_01978	DNA helicase (EC 3.6.4.12)		0	21.4286
group_6211	A0A393N8B1		DCT13_10510	Uncharacterized protein		0	21.4286
group_6210	A0A247D711			Associated protein		0	21.4286
group_6212	A0A3A7FBG4		DCT05_15235	Uncharacterized protein		0	21.4286
yjcD	UPI00093184AE			ATP-dependent helicase		0	21.4286
group_6222	UPI0001B714EA		AF262_13565	Uncharacterized protein		0	21.4286
group_6221	A0A393UC33		AEZ78_01333	N4-gp56 family major capsid protein		0	21.4286
group_6223	UPI00086A6C7E			hypothetical protein		0	21.4286
group_6224	A0A393MXG5		amid	Amidase (Putative amidase AmiD) (EC 3.5.1.4)		0	21.4286
group_6225	A0A3A7FQS4		ydde	PhzF family phenazine biosynthesis protein (Putative isomerase YddE) (EC 5.1.-.-)	5.2.0	0	21.4286
group_5639	UPI0006798459			SLATT domain-containing protein		0	21.4286
group_5636	UPI000E722DA8		AF269_05195	Uncharacterized protein (Fragment)	5.1.0	0	21.4286
group_5637	A0A3A7KQ90		AB922_01984	Uncharacterized protein		0	21.4286
group_6220	A0A393UC43		D3B99_08750	DUF1064 domain-containing protein	4.3.0	0	21.4286
group_5844	A0A392YQG8		AF844_02972	Uncharacterized protein	6.0.0	0	21.4286
group_5841	A0A3A7BU98		D3B69_09415	Chorismate synthase	6.0.0	0	21.4286
group_5840	A0A3A7BL13		D3B69_08805	ATP-binding protein		0	21.4286
group_5843	A0A3A2R8P7		D3B69_09405	DUF5081 family protein	6.0.0	0	21.4286
group_5842	A0A3A2NZC0		D3B69_09410	WXG100 family type VII secretion target	6.0.0	0	21.4286
group_5242	A0A393UDW4		DCT05_12755	Uncharacterized protein	6.0.0	0	21.4286
group_5643	UPI000E74A098		AF269_05155	ATP-dependent endonuclease (Fragment)		0	21.4286
bmrR	UPI0000F53E35		ARJ20_03215	MerR family transcriptional regulator	3.5.2	100	78.5714
group_6208	A0A393VMB4		AF240_14725	Uncharacterized protein		0	21.4286
group_5833	C6ZXJ8		purM	Phosphoribosylformylglycinamidine cyclo-ligase (EC 6.3.3.1) (Phosphoribosyl-aminoimidazole synthetase)	2.3.0	0	21.4286
group_3866	A0A3A2KPA5		D3C41_12940	DUF1642 domain-containing protein	4.3.0	0	21.4286
group_123	A0A394WPT0		AF251_11515	Uncharacterized protein	4.3.0	0	21.4286
group_6214	A0A393UF83		recF_2	ATP-dependent endonuclease (DNA replication and repair protein RecF)		0	21.4286
group_5641	UPI000BE0786D			hypothetical protein		0	21.4286
group_5640	A0A3A8A402		AB922_01980	Nucleotidyltransferase		0	21.4286
spkB_1	UPI0009873B89			pentapeptide repeat-containing protein	6.0.0	0	21.4286
group_5653	A0A393VB96		AB922_02764	Uncharacterized protein		0	21.4286
purM	C1KW66		purM	Phosphoribosylformylglycinamidine cyclo-ligase (EC 6.3.3.1) (Phosphoribosyl-aminoimidazole synthetase)	2.3.0	100	78.5714
group_1993	UPI000BE107B2			DEAD/DEAH box helicase		0	21.4286
group_5638	A0A3A7E261		AB922_01982	XRE family transcriptional regulator		0	21.4286
group_5835	A0A3A7QPE8		AF840_01803	Uncharacterized protein		0	21.4286
group_5836	A0A3A2RH67		D3B69_08785	Appr-1-p processing protein		0	21.4286
group_6216	A0A393VME7		xre_2	HTH-type transcriptional regulator Xre (Helix-turn-helix domain-containing protein)	3.5.2	0	21.4286
group_6205	A0A3A7PK56		AB922_02136	Uncharacterized protein		0	21.4286
group_504	UPI000BDE7A67			class 1 internalin InlI	1.8.0	0	21.4286
group_6199	UPI000D735265			DUF1310 family protein	5.1.0	0	21.4286
group_6202	A0A393WEP5		D3C41_12930	Uncharacterized protein	4.3.0	0	21.4286
group_2705	A0A394RVL7		AF240_04685	DNA helicase (EC 3.6.4.12)		0	21.4286
group_5838	A0A3A2NKZ5		D3B79_09090	Uncharacterized protein		0	21.4286
group_5839	A0A3A2TU61		D3B69_08800	SIR2 family protein		0	21.4286
group_6206	A0A393E6L1		DCT05_12765	DUF2481 domain-containing protein		0	21.4286
group_5837	UPI00098E44F1			Appr-1-p processing protein		0	21.4286
group_6203	UPI000BE0E517			pentapeptide repeat-containing protein	6.0.0	0	21.4286
group_6200	A0A3A2TUU6		bmrr	MerR family transcriptional regulator (Multidrug-efflux transporter 1 regulator)	3.5.2	0	21.4286
group_6201	A0A393UPN4		AFX94_02538	Uncharacterized protein		0	21.4286
group_5509	A0A3A2KDS0		AF273_15200	Uncharacterized protein		18.6047	57.1429
group_3797	A0A3A2L4U9		AF238_14470	Uncharacterized protein		18.6047	57.1429
group_673	A0A394V0T8		AF237_14690	Uncharacterized protein		32.5581	71.4286
group_4631	UPI00074D6448		LM901004_160002	Uncharacterized protein		32.5581	71.4286
ssb_4	UPI000BE1101C			hypothetical protein		32.5581	71.4286
group_3636	A0A3A2YAK1		cas5b	Type I-B CRISPR-associated protein Cas5		39.5349	78.5714
cas1	UPI00092E4084		B0X19_02870	CRISPR-associated endonuclease Cas1		39.5349	78.5714
cas3	UPI00083D7946			CRISPR-associated helicase/endonuclease Cas3		39.5349	78.5714
cas2	A0A0E0UTU7		cas2	CRISPR-associated endoribonuclease Cas2 (EC 3.1.-.-)		39.5349	78.5714
group_2659	A0A3A7SZG9		cas6	CRISPR-associated endoribonuclease Cas6		39.5349	78.5714
group_481	A0A3A7DXN2		AB922_02752	Uncharacterized protein		6.97674	35.7143
group_5654	A0A394RQC8		AB922_02753	Ribonuclease BN		6.97674	35.7143
group_2049	A0A393T6R3		AF818_02839	Uncharacterized protein	4.3.0	6.97674	35.7143
group_1262	UPI000873C4F1			DUF1310 family protein	5.1.0	20.9302	57.1429
group_958	UPI00003CA3F3		AF262_13785	Uncharacterized protein		11.6279	42.8571
group_2733	A0A3A7T550		clpP1	ATP-dependent Clp protease proteolytic subunit		11.6279	42.8571
group_2178	A0A3A7KNB4		gadB_1	Glutamate decarboxylase (EC 4.1.1.15)	2.2.0	11.6279	42.8571
group_5457	A0A393UJV3		AF828_00146	Phage gp6-like head-tail connector protein		11.6279	42.8571
group_4888	A0A393CGK6		AF876_00589	Uncharacterized protein	5.1.0	11.6279	42.8571
group_5418	A0A393W8P8		AF847_02885	Uncharacterized protein	4.3.0	11.6279	42.8571
group_2710	UPI00003CA3EB		AE052_00030	DUF3954 domain-containing protein		11.6279	42.8571
group_5415	A0A394VMA7		AF239_12500	Uncharacterized protein		11.6279	42.8571
group_1934	A0A392XCY7		AF828_00150	Phage tail protein		11.6279	42.8571
group_5416	A0A394VX67		AF239_12505	Uncharacterized protein		11.6279	42.8571
group_2040	A0A3A7F101		AF264_14455	Ribonuclease (EC 3.1.-.-)	5.2.0	58.1395	92.8571
group_676	Q8Y496		ami	Autolysin, amidase	1.8.0	69.7674	100
group_2522	A0A3A2PCV4		comEC_1	ComE operon protein 3 (MBL fold metallo-hydrolase)	1.10.0	30.2326	0
group_2647	A0A3A2YHL0		AF252_05590	ATP-dependent helicase (DEAD/DEAH box helicase)		30.2326	0
group_131	A0A393RNT2		AF264_14030	Uncharacterized protein	6.0.0	30.2326	0
group_1298	Q8Y842		lmo1076	Lmo1076 protein	1.1.0	69.7674	100
group_2523	A0A0B8QZ29		LmNIHS28_01111	ComE operon protein 3	1.10.0	72.093	100
group_1062	A0A393CV23		AF264_09920	Glycoside hydrolase family 65 protein	2.1.1	27.907	0
group_5799	UPI00092FB1F5			arsenic metallochaperone ArsD family protein		27.907	0
group_4465	Q8Y7Z7		lmo1122	Lmo1122 protein	5.1.0	51.1628	14.2857
group_2122	A0A3A2WTD5		AF264_12285	DUF4969 domain-containing protein	5.2.0	51.1628	14.2857
group_2594	Q8Y7Z5		lmo1124	Lmo1124 protein	5.1.0	51.1628	14.2857
group_2805	A0A3A7LSN2		AF818_02838	Uncharacterized protein	na	16.2791	50
group_3818	A0A3A7FAB2		inlb_6	Internalin B (LPXTG cell wall anchor domain-containing protein)		4.65116	28.5714
group_5531	Q2V4W5		pCT0006	Site-specific recombinase, resolvase family		4.65116	28.5714
group_5704	UPI000E74C0A2			hypothetical protein	5.1.0	4.65116	28.5714
group_5549	A0A393VTF5		AF236_15595	Uncharacterized protein		4.65116	28.5714
group_5702	A0A393BLD4		AF840_02465	Cupin domain-containing protein		4.65116	28.5714
group_5584	UPI000E73B5A8			hypothetical protein		4.65116	28.5714
group_5586	A0A392WM50		AB922_00582	Uncharacterized protein		4.65116	28.5714
group_5582	A0A393RIL7		AB922_00586	Uncharacterized protein		4.65116	28.5714
licA_5	A0A3A6X849		lica_3	Lichenan-specific phosphotransferase enzyme IIA component (EC 2.7.1.-) (PTS lactose/cellobiose transporter subunit IIA)		4.65116	28.5714
group_5588	A0A3A7P0S6		AB922_00580	Uncharacterized protein		4.65116	28.5714
group_5589	UPI000BE0B2D8			plasmid replication protein		4.65116	28.5714
group_5566	A0A393QP03		AF236_15520	Uncharacterized protein		4.65116	28.5714
group_5562	A0A394RJT3		AB922_00606	Uncharacterized protein		4.65116	28.5714
group_5563	A0A393TGS3		AB922_00605	DUF87 domain-containing protein		4.65116	28.5714
group_5560	A0A393PMD5		AB922_00608	Uncharacterized protein		4.65116	28.5714
group_5561	A0A393VTG5		AB922_00607	Uncharacterized protein		4.65116	28.5714
group_5568	A0A393QVU4		AB922_00600	Uncharacterized protein		4.65116	28.5714
group_5569	A0A392WH96		AB922_00599	Uncharacterized protein		4.65116	28.5714
rsrIM	UPI00003CAA42		pLIS100090	DNA modification methylase		4.65116	28.5714
bacD	A0A3A6XBZ3		ddaf	ATP-grasp domain-containing protein (Dapdiamide A synthase) (EC 6.3.2.47)		4.65116	28.5714
group_5585	A0A3A7M9C2		AB922_00583	XRE family transcriptional regulator		4.65116	28.5714
group_5593	A0A393W756		AB922_00575	Restriction endonuclease		4.65116	28.5714
group_2737	A0A393FQK7		AF840_02461	Uncharacterized protein		4.65116	28.5714
group_5591	A0A393QQU6		AB922_00577	Uncharacterized protein		4.65116	28.5714
group_5594	A0A1X9VTW9	Leuconostoc mesenteroides	BSR26_10010	DNA methyltransferase		4.65116	28.5714
group_5587	UPI000EF5BA74			IS3 family transposase		4.65116	28.5714
group_5533	Q2V4W3		pCT0008	Cation-transporting ATPase E1-E2 family		4.65116	28.5714
group_5581	D7V1H8	Listeria grayi	HMPREF0556_plasmid12603	Uncharacterized protein		4.65116	28.5714
group_5575	A0A393NXT1		AB922_00593	Uncharacterized protein		4.65116	28.5714
group_5574	UPI000EF5AA7F			ImmA/IrrE family metallo-endopeptidase		4.65116	28.5714
group_3816	A0A393UXZ0		ARL28_13835	MFS transporter		4.65116	28.5714
group_5571	A0A3A7JXP8		AB922_00597	Restriction endonuclease		4.65116	28.5714
group_5570	A0A393QNC4		AB922_00598	Riboflavin synthase subunit alpha		4.65116	28.5714
group_5573	A0A3A7W8P2		AB922_00595	Uncharacterized protein		4.65116	28.5714
group_5572	A0A393SKE9		AF236_15490	Uncharacterized protein		4.65116	28.5714
group_5583	A0A3A7W8N1		AB922_00585	Uncharacterized protein		4.65116	28.5714
group_5579	A0A3A7ST51		AB922_00589	Uncharacterized protein		4.65116	28.5714
group_5534	UPI000931B2A1			transporter		4.65116	28.5714
group_5537	S5XI53			Pli0065		4.65116	28.5714
group_5580	UPI00003CAA45		AJN46_07220	Uncharacterized protein		4.65116	28.5714
group_5567	A0A393SB73		AB922_00601	Fructose 1,6-bisphosphatase		4.65116	28.5714
group_5564	A0A3A7VTB4		AB922_00604	Uncharacterized protein		4.65116	28.5714
gpmA_7	A0A3A7X7L3		pspB	Histidine phosphatase family protein (Putative phosphoserine phosphatase 2) (EC 3.1.3.3)		4.65116	28.5714
group_5578	A0A3A7K0H3		AB922_00590	Uncharacterized protein		4.65116	28.5714
nucH	A0A3A7QU08		nucH	Thermonuclease (EC 3.1.31.1)		4.65116	28.5714
ybbH_3	A0A393LHT2		ybbh_3	MurR/RpiR family transcriptional regulator (Putative HTH-type transcriptional regulator YbbH)		4.65116	28.5714
group_5700	A0A393I885		AFT78_13605	Uncharacterized protein		4.65116	28.5714
nanE_2	A0A3A7NDZ8		nanE_1	Putative N-acetylmannosamine-6-phosphate 2-epimerase (EC 5.1.3.9) (ManNAc-6-P epimerase)		4.65116	28.5714
tnsB	S5XPZ4			Putative transposase		4.65116	28.5714
group_5592	A0A3A7AMA0		AB922_00576	Site-specific DNA-methyltransferase		4.65116	28.5714
group_5697	A0A393V6K3		AF840_02454	DUF4127 family protein		4.65116	28.5714
group_3854	A0A3A7V0R5		AF951_02096	Uncharacterized protein	3.5.2	4.65116	28.5714
cwlO_1	A0A3A7JTC0		cwlO_2	Peptidoglycan DL-endopeptidase CwlO (EC 3.4.-.-)		4.65116	28.5714
group_3799	A0A3A7AUB6		AB922_00627	Uncharacterized protein		4.65116	28.5714
group_5548	A0A393I3M4		AB922_00620	Uncharacterized protein		4.65116	28.5714
group_5551	D7V1E8	Listeria grayi	HMPREF0556_plasmid12573	Uncharacterized protein		4.65116	28.5714
group_5540	A0A393VTE6		AB922_00629	Uncharacterized protein		4.65116	28.5714
group_5541	A0A3A7TQJ4		AB922_00628	Uncharacterized protein		4.65116	28.5714
group_5542	UPI000EF5635A			DUF3324 domain-containing protein		4.65116	28.5714
copY	A0A392WH77		copy	CopY/TcrY family copper transport repressor (Transcriptional repressor CopY)		4.65116	28.5714
group_5544	A0A3A7WL76		AB922_00624	Uncharacterized protein		4.65116	28.5714
group_5545	A0A3A7TAI8		AB922_00623	Uncharacterized protein		4.65116	28.5714
group_5546	A0A393QVS4		AB922_00622	Putative conjugal transfer protein (Type IV secretion protein)		4.65116	28.5714
group_5547	A0A3A7NVN4		AB922_00621	Uncharacterized protein		4.65116	28.5714
yigL	UPI00074D5656		LM701345_50019	Uncharacterized protein		4.65116	28.5714
group_5543	A0A393N4Q5		AB922_00625	Uncharacterized protein		4.65116	28.5714
licB_7	A0A3A7FKG5		cela_5	PTS sugar transporter subunit IIB (PTS system cellobiose-specific EIIB component) (EC 2.7.1.205)		4.65116	28.5714
rhlE	UPI000869703C			hypothetical protein		4.65116	28.5714
group_5550	UPI000D726E6E			hypothetical protein		4.65116	28.5714
group_3844	A0A0H3GMQ7		LMRG_01523	Gp45		4.65116	28.5714
group_5538	A0A393NZ28		AF236_15655	Uncharacterized protein		4.65116	28.5714
group_5559	A0A3A7MIR8		AB922_00609	Conjugal transfer protein TraG		4.65116	28.5714
group_5558	A0A393T254		AB922_00610	Uncharacterized protein		4.65116	28.5714
group_5557	A0A3A7NVP5		AB922_00611	Uncharacterized protein		4.65116	28.5714
group_5556	A0A393QNZ5		AB922_00612	Uncharacterized protein		4.65116	28.5714
group_5555	A0A3A7M9E3		AB922_00613	Uncharacterized protein		4.65116	28.5714
group_5554	A0A393N712		AB922_00614	Uncharacterized protein		4.65116	28.5714
group_5553	UPI000C86C85D		C1I18_15230	Uncharacterized protein (Fragment)		4.65116	28.5714
group_5552	A0A393QP37		AB922_00616	Sodium:dicarboxylate symporter family protein		4.65116	28.5714
bin3	A0A3A7R6E9		bin3	DNA-invertase (Recombinase family protein)		4.65116	28.5714
group_5539	UPI0001B4211E		AB922_00630	Uncharacterized protein		4.65116	28.5714
group_5596	UPI000D729918			IS6 family transposase		4.65116	28.5714
group_5532	Q2V4W4		pCT0007	Cadmium efflux system accessory protein		4.65116	28.5714
group_5535	UPI000D73450A			DNA recombinase		4.65116	28.5714
group_5536	UPI000C86D6AB			IS6 family transposase		4.65116	28.5714
group_5924	A0A3A2Y1W1		AF828_02779	Uncharacterized protein		4.65116	28.5714
group_2739	A0A3A2S9A2		D3B73_14375	Uncharacterized protein		4.65116	28.5714
group_2736	A0A3A7VMA9		rizA	ATP-grasp domain-containing protein (L-arginine-specific L-amino acid ligase) (EC 6.3.2.48)		4.65116	28.5714
group_217	A0A3A7KP06		AE052_02425	Uncharacterized protein		4.65116	28.5714
group_6055	A0A3A7V312		AF951_00084	Uncharacterized protein		4.65116	28.5714
group_5508	A0A3A7W759		AF951_01101	Uncharacterized protein		34.8837	71.4286
group_1317	A0A1B2LR19		pLM-C-273_00082	Uncharacterized protein		34.8837	71.4286
group_494	A0A3A7W452		AF947_01400	Uncharacterized protein		34.8837	71.4286
group_1914	A0A1B2LR10		pLM-C-273_00079	Uncharacterized protein		34.8837	71.4286
group_1318	A0A1B2LR12		pLM-C-273_00075	Phage minor capsid protein 2		34.8837	71.4286
eccCa1	A0A393D7A8		essC	ESAT-6 secretion machinery protein EssC (Type VII secretion protein EssC)	5.2.0	48.8372	14.2857
group_2474	UPI000D72D1E5			DHA2 family efflux MFS transporter permease subunit	1.2.0	58.1395	21.4286
group_4470	A0A1D2IWI5		pduM	Microcompartment protein PduM	6.0.0	30.2326	64.2857
group_5453	A0A2A6A785		CDR86_09870	XRE family transcriptional regulator		9.30233	35.7143
group_5451	A0A2A6A6P5		CDR86_09885	Uncharacterized protein		9.30233	35.7143
group_5454	A0A2A6A617		CDR86_09865	Uncharacterized protein		9.30233	35.7143
group_5445	UPI00083E1BDA			hypothetical protein	6.0.0	9.30233	35.7143
group_3782	A0A2A6A6S9		CDR86_09890	MerR family transcriptional regulator		9.30233	35.7143
group_3783	A0A2A6A5V6		CDR86_09875	XRE family transcriptional regulator		9.30233	35.7143
group_3780	A0A3A7G6J0		AF847_01785	DUF3850 domain-containing protein		9.30233	35.7143
group_903	A0A3A2NUT3		inlJ_11	Internalin-J (Peptidoglycan-binding protein)	1.8.0	9.30233	35.7143
emrY	A0A3A8BX24		emrY	Putative multidrug resistance protein EmrY	1.2.0	44.186	78.5714
group_311	A0A3A7W0T2		AF947_01398	Uncharacterized protein		37.2093	71.4286
group_1331	A0A394UA13		AF237_14675	Uncharacterized protein		37.2093	71.4286
group_2567	Q7AP83		lmo0320	Lmo0320 protein	1.8.0	37.2093	71.4286
group_2636	A0A1B2LR21		pLM-C-273_00076	Uncharacterized protein		37.2093	71.4286
group_5829	A0A3A2NRD8		D3B69_11250	SLATT domain-containing protein		2.32558	21.4286
traD	A0A3A8AEL8		traG	Conjugal transfer protein TraG		2.32558	21.4286
group_3721	UPI000E75D1DC		AF274_11855	PBSX family phage terminase large subunit	4.3.0	2.32558	21.4286
group_2744	UPI00086BB360			DUF1642 domain-containing protein	4.3.0	2.32558	21.4286
group_92	Q8Y4Z9		lmo2280	Protein gp23 [Bacteriophage A118]	4.3.0	2.32558	21.4286
group_795	A0A394ZJJ3		AF264_07275	VanZ family protein	5.2.0	97.6744	78.5714
group_5996	UPI0008544E8C		AF973_04920	SAM-dependent methyltransferase		2.32558	21.4286
group_5201	A0A3A7FNT3		D3C41_12945	Uncharacterized protein		2.32558	21.4286
group_3829	A0A393T810		AF238_05420	Uncharacterized protein		2.32558	21.4286
group_4673	A0A2A6A8Y8		CDR86_05485	Uncharacterized protein		2.32558	21.4286
group_5890	UPI000E6CF39C			siphovirus Gp157 family protein		2.32558	21.4286
group_3867	A0A393UGI5		DCT05_12735	Uncharacterized protein		2.32558	21.4286
group_5665	A0A3A7G6E8		sirc	Bifunctional precorrin-2 dehydrogenase/sirohydrochlorin ferrochelatase (Precorrin-2 dehydrogenase) (EC 1.3.1.76)	2.5.0	2.32558	21.4286
group_122	A0A393VMD8		AF255_13120	Uncharacterized protein	4.3.0	2.32558	21.4286
group_121	A0A3A2SMD7		D3B75_07210	Uncharacterized protein	4.3.0	2.32558	21.4286
group_4815	UPI00083E20EE			hypothetical protein		2.32558	21.4286
group_5662	A0A3A7FE57		AF947_01444	Uncharacterized protein		2.32558	21.4286
group_3843	UPI0009801844		B0X19_13920	Uncharacterized protein	4.3.0	2.32558	21.4286
group_5889	A0A3A7GWW5		DYZ36_00768	Uncharacterized protein		2.32558	21.4286
group_5612	A0A393NK10		AB922_00245	Uncharacterized protein		2.32558	21.4286
group_962	A0A3A2KTR5		ssb	Single-stranded DNA-binding protein (SSB)	3.1.0	2.32558	21.4286
group_5241	A0A3A2Y2Q5		AFX76_02491	Uncharacterized protein	6.0.0	2.32558	21.4286
group_5125	UPI000E70CF52		AF274_11860	Terminase		2.32558	21.4286
group_379	A0A3A7RE78		inlJ_12	Internalin-J	1.8.0	2.32558	21.4286
dpnM	A0A394XMY4		AF274_05910	DNA adenine methylase	3.2.0	2.32558	21.4286
cwlK	A0A3A2RPP5		D3B77_10725	Alkaline phosphatase	na	2.32558	21.4286
group_2284	A0A3A2WY97		AF264_07280	Lmo1656 family SNX6-recruiting virulence factor	5.2.0	97.6744	78.5714
group_6209	A0A0H3GEB7		LMRG_01556	Gp27		2.32558	21.4286
group_5830	A0A3A2TSA1		D3B69_11245	Nucleotidyltransferase		2.32558	21.4286
group_3917	A0A0H3G8X1		LMRG_02492	Uncharacterized protein		39.5349	7.14286
group_2056	A0A3A6WUY8		AF251_14005	Uncharacterized protein		39.5349	7.14286
group_239	A0A392XPZ3		AF264_04535	Uncharacterized protein	5.1.0	79.0698	50
group_1335	A0A3A2U4P7		AF236_08115	Phage baseplate upper protein	4.3.0	20.9302	50
group_688	A0A3A7T3T4		cas1_2	CRISPR-associated endonuclease Cas1 (EC 3.1.-.-)		20.9302	50
csbB	Q93RN0		mtrA	Dolichol-phosphate mannosyltransferase MtrA (Hypothetical glycosyl transferase)	1.1.0	74.4186	100
group_1150	A0A394RBJ1		AF239_04485	Uncharacterized protein		25.5814	0
tagH	UPI000BDFED64			teichoic acids export ABC transporter ATP-binding subunit TagH	1.1.0	74.4186	100
rmlC	A0A1C7Q2S5		rfbC	dTDP-4-dehydrorhamnose 3,5-epimerase (EC 5.1.3.13) (Thymidine diphospho-4-keto-rhamnose 3,5-epimerase)	1.1.0	74.4186	100
malP	Q8Y5E3		lmo2121	Lmo2121 protein	2.1.1	74.4186	100
group_1153	A0A0E0UUS7		pncB	Nicotinate phosphoribosyltransferase (EC 6.3.4.21)	5.2.0	25.5814	0
¥ Non L. monocytogenes species
† Description for each functional category code is presented below
[1.1.0] Cell envelope and cellular processes > Cell wall
[1.2.0] Cell envelope and cellular processes > Transport/binding proteins and lipoproteins
[1.3.0] Cell envelope and cellular processes > Sensors (signal transduction)
[1.4.0] Cell envelope and cellular processes > Membrane bioenergetics
[1.5.0] Cell envelope and cellular processes > Mobility and chemotaxis
[1.6.0] Cell envelope and cellular processes > Protein secretion
[1.7.0] Cell envelope and cellular processes > Cell division
[1.8.0] Cell envelope and cellular processes > Cell surface proteins
[1.9.0] Cell envelope and cellular processes > Soluble internalin
[1.10.0] Cell envelope and cellular processes > Transformation/competence
[2.1.0] Intermediary metabolism > Metabolism of carbohydrates and related molecule
[2.1.1] Intermediary metabolism > Metabolism of carbohydrates and related molecule > Specific pathways
[2.1.2] Intermediary metabolism > Metabolism of carbohydrates and related molecule > Main glycolytic pathways
[2.1.3] Intermediary metabolism > Metabolism of carbohydrates and related molecule > TCA cycle
[2.2.0] Intermediary metabolism > Metabolism of amino acids and related molecules
[2.3.0] Intermediary metabolism > Metabolism of nucleotides and nucleic acids
[2.4.0] Intermediary metabolism > Metabolism of lipids
[2.5.0] Intermediary metabolism > Metabolism of coenzymes and prosthetic groups
[2.6.0] Intermediary metabolism > Metabolism of phosphate
[3.1.0] Information pathways > DNA replication
[3.2.0] Information pathways > DNA restriction/modification and repair
[3.3.0] Information pathways > DNA recombination
[3.4.0] Information pathways > DNA packaging and segregation
[3.5.1] Information pathways > RNA synthesis > Initiation
[3.5.2] Information pathways > RNA synthesis > Regulation
[3.5.3] Information pathways > RNA synthesis > Elongation
[3.5.4] Information pathways > RNA synthesis > Termination
[3.6.0] Information pathways > RNA modification
[3.7.1] Information pathways > Protein synthesis > Ribosomal proteins
[3.7.2] Information pathways > Protein synthesis > Aminoacyl-tRNA synthetases
[3.7.3] Information pathways > Protein synthesis > Initiation
[3.7.4] Information pathways > Protein synthesis > Elongation
[3.7.5] Information pathways > Protein synthesis > Termination
[3.8.0] Information pathways > Protein modification
[3.9.0] Information pathways > Protein folding
[4.1.0] Other functions > Adaptation to atypical conditions
[4.2.0] Other functions > Detoxification
[4.3.0] Other functions > Phage-related functions
[4.4.0] Other functions > Transposon and IS
[4.5.0] Other functions > Miscellaneous
[5.1.0] Similar to unknown proteins > From Listeria
[5.2.0] Similar to unknown proteins > From other organisms
[6.0.0] No similarity

## Sheet: Sup. Table2
Supplementary Table 2. List of genes associated with biofilm production in dBHI media at 37°C (pan-GWAS, p < 0.05).
GWAS name	Uniprot Entry	Organism ¥	Gene name	Protein names	Functional category code†	% in weak biofilm formers	% in strong biofilm formers
group_5020	A0A3A8BWY7		CFSAN002345_002255	Uncharacterized protein		2.17391	45.4545
group_5015	A0A3A2TJS8		AFX42_02310	Uncharacterized protein		0	36.3636
clpP_1	A0A0B8R8I5		clpP	ATP-dependent Clp protease proteolytic subunit (EC 3.4.21.92) (Endopeptidase Clp)	4.1.0	100	63.6364
group_5012	A0A3A2KHQ4		AFX42_02307	Uncharacterized protein		0	36.3636
group_5013	UPI00074D6A4B		DLE78_04650	N-acetyltransferase		0	36.3636
group_5010	UPI00074D6014		DLE78_04630	ATP-dependent Clp protease proteolytic subunit	4.1.0	0	36.3636
group_5011	A0A393L9E6		AFX42_02305	Uncharacterized protein	6.0.0	0	36.3636
group_5016	UPI000BE01261			hypothetical protein	6.0.0	0	36.3636
group_5014	A0A3A7P6T3		AFX42_02309	Uncharacterized protein		0	36.3636
group_1298	Q8Y842		lmo1076	Lmo1076 protein	1.1.0	86.9565	36.3636
group_2102	A0A3A7DM92		AF264_12825	NUDIX pyrophosphatase		13.0435	63.6364
group_4118	UPI000E6B7FBF			glycerol-3-phosphate cytidylyltransferase		8.69565	54.5455
tagB_2	A0A1D2ISQ5		CDR86_11250	Glycosyl transferase family 2	1.1.0	91.3043	45.4545
group_477	Q8Y9M5		lmo0501	Lmo0501 protein	3.5.2	91.3043	45.4545
group_4119	UPI000035D008		APS76_03080	CDP-glycerol glycerophosphotransferase family protein		8.69565	54.5455
tagD	A0A1C7PZ73		tagD	Glycerol-3-phosphate cytidylyltransferase	1.1.0	91.3043	45.4545
tagF	A0A3A8BW41		tagF	Teichoic acid poly(Glycerol phosphate) polymerase (EC 2.7.8.12)		8.69565	54.5455
epsJ	A0A3A7GEL8		epsj	Glycosyltransferase family 2 protein (Putative glycosyltransferase EpsJ) (EC 2.4.-.-)		8.69565	54.5455
lytG_5	A0A3A8BW61		lytG_3	Exo-glucosaminidase LytG (EC 3.2.1.-)		8.69565	54.5455
pncB2	A0A0D8X9Q4		CDR86_11285	Nicotinate phosphoribosyltransferase (EC 6.3.4.21)	5.2.0	91.3043	45.4545
group_4426	Q8Y8H1		lmo0933	Lmo0933 protein	1.1.0	91.3043	45.4545
group_4049	A0A3A8BMB0		blaSE	Serine protease (EC 3.4.21.-)		8.69565	54.5455
gtaB	UPI000931810D			UTP--glucose-1-phosphate uridylyltransferase GalU	1.1.0	91.3043	45.4545
ispD2_1	UPI0004D75A86		HT50_11035	2-C-methyl-D-erythritol 4-phosphate cytidylyltransferase (Fragment)	2.1.0	91.3043	45.4545
group_3882	A0A3A6WVM4		AF241_14355	Uncharacterized protein	4.3.0	8.69565	54.5455
group_4238	A0A394Y3M2		AF264_00535	PH domain-containing protein		8.69565	54.5455
group_4030	A0A0B8R4F9		LmNIHS28_01899	Teichoic acid biosynthesis protein		8.69565	54.5455
group_3939	A0A0B8QQZ7		LmNIHS28_00261	Membrane protein		8.69565	54.5455
group_3938	Q9ZIC5		LmNIHS28_00260	Uncharacterized protein		8.69565	54.5455
group_4132	A0A3A2P6F9		AF241_04305	DUF5068 domain-containing protein		8.69565	54.5455
group_4131	A0A3A8BVC9		tagG	Transport permease protein		8.69565	54.5455
group_1860	Q8YA42		lmo0322	Lmo0322 protein	5.2.0	91.3043	45.4545
group_4446	Q8Y839		lmo1079	Lmo1079 protein	5.2.0	91.3043	45.4545
group_1891	Q8Y7T3		lmo1188	Lmo1188 protein	6.0.0	91.3043	45.4545
group_4454	Q8Y831		tarJ	Ribulose-5-phosphate reductase (Ribulose-5-P reductase) (EC 1.1.1.405) (Ribitol-5-phosphate dehydrogenase)	2.1.0	91.3043	45.4545
group_3885	A0A393D4V0		AF264_14565	Pyruvyl-transferase		8.69565	54.5455
group_4672	UPI0009305ABB			GtrA family protein	1.1.0	91.3043	45.4545
group_4123	A0A0E1R4Q8		ispD2	Ribitol-5-phosphate cytidylyltransferase (EC 2.7.7.40)		8.69565	54.5455
group_2892	UPI0009B09F82			GW domain-containing glycosaminoglycan-binding protein	1.8.0	8.69565	54.5455
tagB_3	Q8Y830		tagB	TagB protein	1.1.0	91.3043	45.4545
group_2384	UPI000766C630		ERS409610_00158	Uncharacterized protein		8.69565	54.5455
ykoT	UPI000035CFFF		NT04LM_1735	Glycosyl transferase, group 2 family protein		8.69565	54.5455
sdpR	A0A3A8BPZ1		sdpR	Transcriptional repressor SdpR	3.5.2	8.69565	54.5455
group_965	UPI000D6455E8		DF273_02615	Uncharacterized protein (Fragment)		8.69565	54.5455
group_4237	A0A394YEX0		AF264_00540	Endonuclease (Endonuclease/exonuclease/phosphatase family protein)	5.2.0	8.69565	54.5455
gutB	A0A3A7GLG3		tarj	Ribulose-5-phosphate reductase (Ribulose-5-P reductase) (EC 1.1.1.405) (Ribitol-5-phosphate dehydrogenase)		8.69565	54.5455
group_4125	UPI000D66CEA1		DF274_15095	Uncharacterized protein (Fragment)		8.69565	54.5455
group_4124	A0A3A8BY01		gtaB	UTP--glucose-1-phosphate uridylyltransferase (EC 2.7.7.9) (UDP-glucose pyrophosphorylase)		8.69565	54.5455
group_4126	A0A3A7GN59		tarl	CDP-glycerol:glycerophosphate glycerophosphotransferase (Teichoic acid poly(Ribitol-phosphate) polymerase) (EC 2.7.8.-)		8.69565	54.5455
group_4130	UPI000D66B0A6		tagH	Teichoic acids export ABC transporter ATP-binding subunit TagH (Fragment)		8.69565	54.5455
group_3562	Q8Y850		lmo1068	Lmo1068 protein	6.0.0	91.3043	45.4545
group_3954	UPI000E3C8303			cell wall teichoic acid glycosylation protein GtcA		8.69565	54.5455
group_3925	A0A3A8BY26		CFSAN002345_001436	Uncharacterized protein		8.69565	54.5455
group_3454	A0A0B8RAV3		LmNIHS28_01817	Uncharacterized protein		8.69565	54.5455
rffG	A0A1D2IST6		rfbB	dTDP-glucose 4,6-dehydratase (EC 4.2.1.46)	1.1.0	91.3043	45.4545
arnT	A0A3A7F315		arnt	Phospholipid carrier-dependent glycosyltransferase (Undecaprenyl phosphate-alpha-4-amino-4-deoxy-L-arabinose arabinosyl transferase) (EC 2.4.2.43)		8.69565	54.5455
group_4127	A0A3A7GRB2		AF264_04425	Uncharacterized protein		8.69565	54.5455
rmlD	A0A1D2ISS6		rfbD	dTDP-4-dehydrorhamnose reductase (EC 1.1.1.133)	1.1.0	91.3043	45.4545
rmlA1	A0A0D8X3Y7		rfbA	Glucose-1-phosphate thymidylyltransferase (EC 2.7.7.24)	1.1.0	91.3043	45.4545
epsJ_3	A0A3A8CCS3		epsJ_2	Putative glycosyltransferase EpsJ (EC 2.4.-.-)	1.1.0	91.3043	45.4545
epsJ_2	A0A3A7NTY9		epsJ_2	Glycosyltransferase (Putative glycosyltransferase EpsJ) (EC 2.4.-.-)	1.1.0	91.3043	45.4545
epsJ_1	Q8Y9M9		lmo0497	Lmo0497 protein	1.1.0	91.3043	45.4545
epsJ_4	A0A3A8BXQ8		epsJ_1	Putative glycosyltransferase EpsJ (EC 2.4.-.-)	1.1.0	91.3043	45.4545
group_511	A0A3A7GBM6		chia1	Chitinase (Chitinase A1) (EC 3.2.1.14)	2.1.1	15.2174	63.6364
lacE	A0A3A2WV58		lace	Permease IIC component		2.17391	36.3636
group_4998	A0A3A7BLW8		licr_6	HTH domain-containing protein (Putative licABCH operon regulator)		2.17391	36.3636
group_4997	A0A3A7J3I9		chbG	Carbohydrate deacetylase (EC 3.5.1.-)		2.17391	36.3636
group_3707	UPI00003CAC0A		AF251_12155	Uncharacterized protein		2.17391	36.3636
pagL	A0A3A7PIR9		pagL	6-phospho-alpha-glucosidase (EC 3.2.1.-)		2.17391	36.3636
lacF_6	A0A3A7PRS4		lacF_1	PTS lactose/cellobiose transporter subunit IIA (PTS system lactose-specific EIIA component) (EC 2.7.1.207)		2.17391	36.3636
licB_6	A0A3A7EDF1		cela_3	PTS sugar transporter subunit IIB (PTS system cellobiose-specific EIIB component) (EC 2.7.1.205)		2.17391	36.3636
csbB	Q93RN0		mtrA	Dolichol-phosphate mannosyltransferase MtrA (Hypothetical glycosyl transferase) (Hypothetical glycosyl transferaseglycosyl transferase)	1.1.0	89.1304	45.4545
group_2486	A0A3A7PTC4		AF251_01345	DNA double-strand break repair Rad50 ATPase		10.8696	54.5455
tagH	UPI000BDFED64			teichoic acids export ABC transporter ATP-binding subunit TagH	1.1.0	89.1304	45.4545
group_4194	A0A3A8BYI6		CFSAN002345_001197	Uncharacterized protein		10.8696	54.5455
group_4195	A0A0B8RHP3		LmNIHS28_01665	Uncharacterized protein		10.8696	54.5455
group_1153	A0A0E0UUS7		pncB	Nicotinate phosphoribosyltransferase (EC 6.3.4.21)	5.2.0	10.8696	54.5455
rmlC	A0A1C7Q2S5		rfbC	dTDP-4-dehydrorhamnose 3,5-epimerase (EC 5.1.3.13) (Thymidine diphospho-4-keto-rhamnose 3,5-epimerase)	1.1.0	89.1304	45.4545
group_1749	A0A2Z5C202		RK57_12045	Uncharacterized protein	6.0.0	10.8696	54.5455
malP	Q8Y5E3		lmo2121	Lmo2121 protein	2.1.1	89.1304	45.4545
chiA1	Q8YAL3		lmo0105	Lmo0105 protein	2.1.1	82.6087	36.3636
group_4056	A0A393JPV1		AF241_07740	Uncharacterized protein	6.0.0	6.52174	45.4545
group_2173	Q8Y4R2		lmo2372	Lmo2372 protein	1.2.0	93.4783	54.5455
group_3924	UPI0009B11300			GW domain-containing glycosaminoglycan-binding protein		6.52174	45.4545
group_396	UPI00086EB4E1			hypothetical protein		67.3913	18.1818
pdxT	Q71XR2		pdxT	Pyridoxal 5'-phosphate synthase subunit PdxT (EC 4.3.3.6) (Pdx2) (Pyridoxal 5'-phosphate synthase glutaminase subunit) (EC 3.5.1.2)	5.2.0	41.3043	90.9091
group_3706	UPI000771B0EF		cas9	Type II CRISPR RNA-guided endonuclease Cas9		0	27.2727
group_1253	A0A0E1R3M0		BN389_02790	Uncharacterized protein		0	27.2727
group_2019	A0A0E0URY6		LMM7_0171	Uncharacterized protein	6.0.0	34.7826	81.8182
group_1374	UPI000990612F			hypothetical protein	6.0.0	65.2174	18.1818
group_1062	A0A393CV23		AF264_09920	Glycoside hydrolase family 65 protein	2.1.1	13.0435	54.5455
group_3297	A0A394XZE5		AF264_03740	SMI1/KNR4 family protein	6.0.0	19.5652	63.6364
group_2913	A0A2Z5BYV4		RK57_05535	Uncharacterized protein	6.0.0	19.5652	63.6364
group_4150	A0A394XVS5		gata_1	Amidase (EC 3.5.1.4) (Glutamyl-tRNA(Gln) amidotransferase subunit A) (EC 6.3.5.7)	1.1.0	19.5652	63.6364
group_4142	A0A3A8BVY8		nfrA1_1	FMN reductase (NADPH) (EC 1.5.1.38)	1.4.0	19.5652	63.6364
group_4141	A0A3A8C3E2		yfkJ	Low molecular weight protein-tyrosine-phosphatase YfkJ (EC 3.1.3.48)		19.5652	63.6364
tagG	UPI000BE10CE8			ABC transporter permease	1.1.0	80.4348	36.3636
group_4664	Q8Y4K6		lmo2432	Lmo2432 protein	6.0.0	80.4348	36.3636
nfrA1_2	A0A3A8BZV6		nfrA1_1	FMN reductase (NADPH) (EC 1.5.1.38)	1.4.0	80.4348	36.3636
sttH	Q8Y9A3		lmo0629	Lmo0629 protein	5.2.0	80.4348	36.3636
tagB_1	A0A3A8BZ54		tarL_2	Teichoic acid ribitol-phosphate polymerase TarL (EC 2.7.8.14)	1.1.0	80.4348	36.3636
group_3621	Q8Y4Q9		lmo2375	Lmo2375 protein	6.0.0	80.4348	36.3636
yfkJ	Q8Y8G6		lmo0938	Lmo0938 protein	3.8.0	80.4348	36.3636
group_1295	Q8Y8G5		lmo0939	Lmo0939 protein	6.0.0	80.4348	36.3636
group_3764	A0A3A2PYQ0		AF255_08255	Uncharacterized protein	6.0.0	54.3478	9.09091
ytrB_3	A0A0E1R8M1		yhcG	Uncharacterized ABC transporter ATP-binding protein YhcG	1.2.0	8.69565	45.4545
hrtA_2	A0A0E1RFE7		hrtA	Putative hemin import ATP-binding protein HrtA (EC 3.6.3.-)	1.2.0	8.69565	45.4545
group_4931	A0A393UJY3		AB922_03066	Dihydroorotate dehydrogenase (Quinone)	5.1.0	8.69565	45.4545
inlA_13	A0A394XWP9		AF264_05160	Cell surface protein		4.34783	36.3636
group_194	A0A394YAU8		AF255_15365	Uncharacterized protein		73.913	27.2727
group_3355	A0A3A8BXQ6		mhqA_2	Putative ring-cleaving dioxygenase MhqA (EC 1.13.11.-)	5.2.0	21.7391	63.6364
mhqA_2	Q8Y8Y4		lmo0758	Lmo0758 protein	5.2.0	78.2609	36.3636
group_745	Q8Y4R3		lmo2371	Lmo2371 protein	1.2.0	78.2609	36.3636
trxA_3	UPI000BDFC1FB			thioredoxin	1.4.0	78.2609	36.3636
group_3532	Q8Y9D1		lmo0601	Lmo0601 protein	1.8.0	84.7826	45.4545
group_3961	A0A0E0UZG3		LMM7_2508	Uncharacterized protein	6.0.0	15.2174	54.5455
group_3479	A0A3A8BLK1		CFSAN002345_002071	Uncharacterized protein		15.2174	54.5455
group_4198	W5U092		lntA	Nuclear-targeted protein A	6.0.0	15.2174	54.5455
group_676	Q8Y496		ami	Autolysin, amidase	1.8.0	84.7826	45.4545
group_4184	A0A394ZL82		AF264_02035	DUF4097 domain-containing protein	1.8.0	15.2174	54.5455
group_2446	Q8Y9C6		lmo0606	Lmo0606 protein	3.5.2	84.7826	45.4545
group_1275	Q8YA41		lmo0323	Lmo0323 protein	5.2.0	71.7391	27.2727
group_3711	A0A392WYQ6		AB922_00952	Glycosyltransferase		28.2609	72.7273
mgtB	A0A1D2IRU1		mgtA	Magnesium-translocating P-type ATPase	1.2.0	69.5652	27.2727
group_2548	UPI000874D6A9			polysaccharide deacetylase		69.5652	27.2727
group_1624	A0A3A7U6D9		ARK97_06545	ABC transporter permease	5.2.0	69.5652	27.2727
group_4156	A0A0B8QPW4		LmNIHS28_00567	Uncharacterized protein		10.8696	45.4545
group_1747	Q8Y8S5		lmo0819	Lmo0819 protein	6.0.0	89.1304	54.5455
group_1843	A0A1S7FP06		DC57_14095	6-phospho-beta-glucosidase	2.1.1	60.8696	18.1818
group_620	A0A0E0UTZ8		rarD	Putative chloramphenicol resistance permease	5.2.0	50	90.9091
group_4408	Q8Y8U3		lmo0800	Lmo0800 protein	5.2.0	50	9.09091
group_2584	Q8Y8U2		lmo0801	Lmo0801 protein	1.8.0	50	9.09091
group_4160	A0A0E1RAZ5		yqkB	Uncharacterized protein yqkB	5.2.0	50	90.9091
group_138	UPI000D733290			hypothetical protein	na	17.3913	54.5455
group_3888	A0A0B8RBN9		LmNIHS28_00109	Uncharacterized protein	6.0.0	17.3913	54.5455
iscS_1	Q8Y713		lmo1513	Lmo1513 protein	2.5.0	82.6087	45.4545
group_3931	A0A2Z5BZG6		RK57_07490	Uncharacterized protein	6.0.0	17.3913	54.5455
group_1946	A0A0B8REH4		LmNIHS28_00150	Membrane protein		17.3913	54.5455
group_4099	UPI000D648E93		DF275_07015	Uncharacterized protein (Fragment)		17.3913	54.5455
group_1250	A0A1S7FP90		DC57_14415	Uncharacterized protein		17.3913	54.5455
group_2447	Q8Y9C6		lmo0606	Lmo0606 protein	3.5.2	17.3913	54.5455
group_5029	A0A3A7M840		wapA_2	tRNA(Glu)-specific nuclease WapA (EC 3.1.-.-)		2.17391	27.2727
group_5028	A0A3A2S117		AF251_01095	Uncharacterized protein		2.17391	27.2727
tipA	A0A3A2S5M2		tipa	HTH-type transcriptional activator TipA (MerR family DNA-binding transcriptional regulator) (MerR family transcriptional regulator)	3.5.2	97.8261	72.7273
group_5054	A0A394X1X5		AF241_10790	RNA-dependent DNA polymerase		2.17391	27.2727
group_5055	A0A0B8QVQ7		LmNIHS28_01548	Uncharacterized protein	6.0.0	2.17391	27.2727
group_5053	A0A0B8R0D3		LmNIHS28_01546	Uncharacterized protein		2.17391	27.2727
gatZ	UPI000436C1E8		HR60_13125	Sugar-phosphate kinase	2.1.1	97.8261	72.7273
wapA_4	UPI000766B890		DLE78_09465	RHS repeat protein		2.17391	27.2727
wapA_1	UPI00098DDBEB			RHS repeat protein		2.17391	27.2727
group_5030	A0A3A7D2C0		AF251_01085	Uncharacterized protein		2.17391	27.2727
group_5023	A0A3A8BNT5		CFSAN002345_002252	Uncharacterized protein		2.17391	27.2727
group_1772	A0A3A7DAW7		yjjg_1	HAD family hydrolase (Pyrimidine 5'-nucleotidase YjjG) (EC 3.1.3.5)	5.2.0	97.8261	72.7273
group_5021	A0A3A2JJ17		AF251_01115	Uncharacterized protein		2.17391	27.2727
group_5119	A0A3A8BVS8		CFSAN002345_001735	Uncharacterized protein		2.17391	27.2727
group_5022	UPI000BE0260F			hypothetical protein		2.17391	27.2727
group_5026	A0A3A7LWS8		AFX52_00217	Uncharacterized protein		2.17391	27.2727
group_5024	A0A3A2RTQ9		AF251_01105	Uncharacterized protein		2.17391	27.2727
manP_4	UPI000434E433		HR60_13110	PTS fructose transporter subunit IIA	1.2.0	97.8261	72.7273
manP_3	A0A0E1R4Q4		frwC	Fructose-like permease IIC component 2 (EC 2.7.1.69)	1.2.0	97.8261	72.7273
manP_2	A0A0E1R3Y0		frwB_2	Fructose-like phosphotransferase enzyme IIB component 2 (EC 2.7.1.69)	1.2.0	97.8261	72.7273
licR_4	A0A393DPZ5		manR_2	PRD domain-containing protein (Transcriptional regulator ManR)	3.5.2	97.8261	72.7273
wapA_2	A0A3A7MMB4		wapA_3	tRNA(Glu)-specific nuclease WapA (EC 3.1.-.-)		2.17391	27.2727
group_728	A0A393CRH4		mgtA	Magnesium-translocating P-type ATPase (Magnesium-transporting ATPase, P-type 1) (EC 3.6.3.2)	1.2.0	32.6087	72.7273
group_2018	A0A3A7KBU5		AF844_02597	Uncharacterized protein	6.0.0	32.6087	72.7273
group_4350	P58495		lmo0363	Uncharacterized peptidase Lmo0363 (EC 3.4.21.-)	2.2.0	67.3913	27.2727
group_4351	Q8YA03		lmo0364	Lmo0364 protein	3.5.2	67.3913	27.2727
group_1623	A0A0B8QZI6		LmNIHS28_01291	ABC transporter permease	5.2.0	32.6087	72.7273
group_2675	A0A0H3GDV9		LMRG_01255	Uncharacterized protein		58.6957	18.1818
group_4816	A0A0E0UXP2		LMM7_2202	Uncharacterized protein		58.6957	18.1818
group_1963	UPI00098E7CD3			superoxide dismutase	6.0.0	58.6957	18.1818
group_1845	Q9EXF8		bglA	Beta-glucosidase (EC 3.2.1.21) (Glycoside hydrolase family 1 protein)	2.1.1	41.3043	81.8182
actA	Q6E9G6		actA	ActA (Actin nucleator protein ActA)	1.8.0	93.4783	63.6364
group_2832	A0A393FL10		AF264_13375	DUF1310 domain-containing protein (DUF1310 family protein)	5.1.0	6.52174	36.3636
wapA	A0A0E1R9W5		wapA_2	Wall-associated protein		6.52174	36.3636
group_925	A0A0E0USB0		prs	Ribose-phosphate pyrophosphokinase (RPPK) (EC 2.7.6.1) (5-phospho-D-ribosyl alpha-1-diphosphate)	na	93.4783	63.6364
group_4930	UPI000BE0165D			actin assembly-inducing protein ActA	1.8.0	6.52174	36.3636
group_3771	A0A2A6A353		CDR86_14020	Uncharacterized protein		36.9565	0
group_3773	A0A2A6A3R8		CDR86_14045	Uncharacterized protein		36.9565	0
group_3870	A0A2A6A392		CDR86_14115	RNA polymerase subunit sigma		36.9565	0
group_3775	A0A2A5ZJU3		CDR86_14055	Head-tail adaptor protein		36.9565	0
group_3774	A0A2A5ZKW1		CDR86_14050	Uncharacterized protein		36.9565	0
group_3776	A0A2A5ZK62		CDR86_14085	Terminase large subunit		36.9565	0
group_5438	A0A2A6A383		CDR86_14065	Phage major capsid protein		36.9565	0
group_5436	A0A2A6A494		CDR86_14040	Phage tail protein		36.9565	0
group_5437	A0A2A6A2S9		CDR86_14060	Uncharacterized protein		36.9565	0
group_2732	A0A393U4Y6		AF255_14330	DUF2974 domain-containing protein	6.0.0	36.9565	0
group_5515	UPI000BE047C1			DUF1310 family protein	5.1.0	36.9565	0
group_5452	A0A2A5ZM51		CDR86_09880	DUF771 domain-containing protein		36.9565	0
group_5450	A0A3A2JSK3		AF847_01777	Uncharacterized protein		36.9565	0
group_5455	A0A2A6A624		CDR86_09860	Uncharacterized protein		36.9565	0
group_2724	A0A2A6A2X1		CDR86_14035	Uncharacterized protein		36.9565	0
group_2723	A0A2A6A314		CDR86_14025	Phage tail protein		36.9565	0
smc_5	A0A3A2L5G2		AF249_02565	Phage tail tape measure protein		36.9565	0
group_1980	A0A392WP24		AF255_14340	DUF1310 domain-containing protein (DUF1310 family protein)	5.1.0	36.9565	0
group_5441	A0A2A6A2T7		CDR86_14110	Site-specific integrase		36.9565	0
group_5440	A0A3A2Q1E8		AF847_01796	Phage portal protein		36.9565	0
group_3781	A0A3A7A859		AF847_01778	Uncharacterized protein		36.9565	0
group_2664	A0A392YE54		AF247_14605	Uncharacterized protein		36.9565	0
Int-Tn	A0A2A6A695		CDR86_09855	Site-specific integrase		34.7826	0
group_3777	A0A2A5ZK31		CDR86_14090	Phage terminase small subunit P27 family		34.7826	0
group_2672	A0A3A7FGJ9		AF239_12510	Uncharacterized protein	4.3.0	34.7826	0
group_2671	A0A393PJM9		AF828_02772	AP2 domain-containing protein	4.3.0	34.7826	0
group_5439	A0A2A5ZKF2		CDR86_14070	HK97 family phage prohead protease		34.7826	0
group_1346	A0A3A7FZC8		AF951_02536	Uncharacterized protein		34.7826	0
group_746	A0A0B8R487		LmNIHS28_01552	ABC transporter permease	1.2.0	23.913	63.6364
group_2646	Q8Y4H5		lmo2466	Lmo2466 protein	6.0.0	76.087	36.3636
group_2223	A0A0B8R893		AJL15_12980	Transcriptional regulator	5.2.0	23.913	63.6364
group_2786	A0A3A7GA62		AF264_14775	Uncharacterized protein	6.0.0	23.913	63.6364
group_1443	Q8Y3Y2		lmo2697	Lmo2697 protein	5.2.0	76.087	36.3636
group_1424	A0A1S7FQ19		DC57_01000	Uncharacterized protein	6.0.0	13.0435	45.4545
group_877	UPI000D65622D		DF271_11275	Uncharacterized protein (Fragment)	6.0.0	13.0435	45.4545
group_3930	A0A2Z5BZG2		RK57_07500	DUF1310 family protein	5.1.0	13.0435	45.4545
group_4176	A0A0B8RDT5		LmNIHS28_00904	Uncharacterized protein		13.0435	45.4545
group_4175	A0A3A6WQ80		AB922_01521	Uncharacterized protein		13.0435	45.4545
group_143	A0A3A2J7V9		AF247_01180	BspA family leucine-rich repeat surface protein	1.8.0	13.0435	45.4545
group_4612	Q8Y5J1		lmo2070	Lmo2070 protein	5.2.0	80.4348	45.4545
group_3197	A0A3A7EY63		AB922_02243	N-acetyltransferase	5.2.0	19.5652	54.5455
group_3196	Q720B7		LMOf2365_1322	UPF0291 protein LMOf2365_1322	5.2.0	19.5652	54.5455
group_4614	A0A2A5ZFW1		CDR86_01560	FeoB-associated Cys-rich membrane protein		80.4348	45.4545
licT_3	Q8Y3P6		bvrA	Transcription antiterminator	3.5.2	80.4348	45.4545
ulaB_2	A0A3A8BNH7		ulaB_2	Ascorbate-specific PTS system EIIB component (EC 2.7.1.194)	1.2.0	80.4348	45.4545
inlB_2	Q8Y9H9		lmo0549	Lmo0549 protein	1.9.0	80.4348	45.4545
manX_4	Q8YAU2		lmo0021	Lmo0021 protein	1.2.0	80.4348	45.4545
group_4516	Q8Y6P9		lmo1635	Lmo1635 protein	5.2.0	80.4348	45.4545
group_4517	Q8Y6P4		lmo1640	Lmo1640 protein	6.0.0	80.4348	45.4545
tpiA_1	Q8YA20		tpiA2	Probable triosephosphate isomerase 2 (TIM 2) (TPI 2) (EC 5.3.1.1) (Triose-phosphate isomerase 2)	2.1.2	80.4348	45.4545
group_4054	A0A394RA98		AF239_08275	HD domain-containing protein	5.2.0	19.5652	54.5455
group_4057	A0A3A7ML43		AF251_07735	2-methyl-6-phytyl-1,4-hydroquinone methyltransferase (EC 2.1.1.295) (Class I SAM-dependent methyltransferase)	5.2.0	19.5652	54.5455
group_4050	A0A3A8BL21		thiN	Thiamine pyrophosphokinase (EC 2.7.6.2)	2.5.0	19.5652	54.5455
group_4053	A0A0B8R933		LmNIHS28_02291	Uncharacterized protein	6.0.0	19.5652	54.5455
group_4052	A0A2Z5BX03		RK57_02435	DUF1697 domain-containing protein	5.2.0	19.5652	54.5455
group_4059	A0A3A8BR73		fosX	Fosfomycin resistance protein FosX	4.1.0	19.5652	54.5455
group_4058	UPI0004366B26		HR60_00125	UPF0435 protein HR60_00125	5.2.0	19.5652	54.5455
group_820	A0A393CUI8		AF264_04565	Alpha/beta hydrolase	6.0.0	19.5652	54.5455
group_2626	Q8Y593		lmo2176	Lmo2176 protein	3.5.2	80.4348	45.4545
group_2627	Q8Y582		lmo2189	Lmo2189 protein	1.10.0	80.4348	45.4545
group_2629	Q8Y512		lmo2266	Lmo2266 protein	5.2.0	80.4348	45.4545
fruA_9	A0A3A8BML0		fruA_3	PTS system fructose-specific EIIABC component	1.2.0	19.5652	54.5455
glmS_1	A0A3A8C038		glmS_2	Glutamine--fructose-6-phosphate aminotransferase isomerizing (EC 2.6.1.16)	2.1.1	80.4348	45.4545
group_3537	Q8Y973		lmo0660	Lmo0660 protein	4.4.0	80.4348	45.4545
group_3535	UPI000EF5BE8A			DUF975 family protein	5.2.0	80.4348	45.4545
group_3534	A0A3A8CFC5		speG_1	Spermidine N(1)-acetyltransferase (EC 2.3.1.57)	5.2.0	80.4348	45.4545
group_3539	Q8Y8Z5		lmo0747	Lmo0747 protein	6.0.0	80.4348	45.4545
ytnP	Q8Y6R9		lmo1614	Lmo1614 protein	5.2.0	80.4348	45.4545
addB	Q8Y510		addB	ATP-dependent helicase/deoxyribonuclease subunit B (EC 3.1.-.-) (EC 3.6.4.12) (ATP-dependent helicase/nuclease AddB)	3.3.0	80.4348	45.4545
addA	Q8Y511		addA	ATP-dependent helicase/nuclease subunit A (EC 3.1.-.-) (EC 3.6.4.12) (ATP-dependent helicase/nuclease AddA)	3.3.0	80.4348	45.4545
group_225	UPI0001D010DE		inlj_14	Internalin-J	1.8.0	19.5652	54.5455
group_3965	A0A3A7GK80		mggb	Bifunctional metallophosphatase/5'-nucleotidase (Mannosylglucosyl-3-phosphoglycerate phosphatase) (EC 3.1.3.-)	5.2.0	19.5652	54.5455
group_3966	A0A2Z5BYS6		RK57_05330	Crp/Fnr family transcriptional regulator		19.5652	54.5455
group_3963	A0A3A7G3T8		AF251_11130	Uncharacterized protein	6.0.0	19.5652	54.5455
group_3339	A0A393CSM1		AF264_03070	DUF3130 family protein (TIGR04197 family type VII secretion effector)		19.5652	54.5455
proC_2	A0A3A8C3U2		proC_1	Pyrroline-5-carboxylate reductase (EC 1.5.1.2)	2.2.0	80.4348	45.4545
sigW	Q8Y9U7		lmo0423	Lmo0423 protein	3.5.1	80.4348	45.4545
group_1244	A0A393CR87		AF264_00605	Ribonuclease P	5.1.0	19.5652	54.5455
group_4573	Q8Y6D7		lmo1750	Lmo1750 protein	5.2.0	80.4348	45.4545
group_4577	Q8Y6B2		lmo1779	Lmo1779 protein	6.0.0	80.4348	45.4545
group_4575	Q8Y6B4		lmo1777	Lmo1777 protein	5.2.0	80.4348	45.4545
group_4578	A0A3A8BJ82		azoR_2	FMN-dependent NADH-azoreductase (EC 1.7.-.-)	1.4.0	80.4348	45.4545
ybjG	Q8Y6R1		lmo1623	Lmo1623 protein	5.2.0	80.4348	45.4545
cbiE	A0A3A8C045		cbiE	Cobalt-precorrin-7 C(5)-methyltransferase (EC 2.1.1.289)	2.5.0	80.4348	45.4545
yjaB	A0A3A8BXM4		yjaB	Putative N-acetyltransferase YjaB (EC 2.3.1.-)	5.2.0	80.4348	45.4545
ulaC_3	A0A3A8BN71		ulaC_3	Ascorbate-specific PTS system EIIA component (EC 2.7.1.194)	1.2.0	80.4348	45.4545
group_4503	Q8Y760		lmo1443	Lmo1443 protein	5.2.0	80.4348	45.4545
group_4500	Q8Y785		lmo1410	Lmo1410 protein	6.0.0	80.4348	45.4545
group_4509	Q8Y6X6		lmo1555	Lmo1555 protein	2.5.0	80.4348	45.4545
group_4487	Q8Y7L2		lmo1265	Lmo1265 protein	1.2.0	80.4348	45.4545
group_4489	A0A1D2IPZ2		dprA	DNA-protecting protein DprA	3.8.0	80.4348	45.4545
group_3470	A0A392X3L4		AF241_00505	Superoxide dismutase	6.0.0	19.5652	54.5455
group_2916	A0A393D408		trxa_4	Thioredoxin (Thioredoxin 1)	1.4.0	19.5652	54.5455
group_5648	A0A0B8RAI5		LmNIHS28_01933	Cell surface protein		19.5652	54.5455
group_4374	Q8Y9B7		lmo0615	Lmo0615 protein	6.0.0	80.4348	45.4545
group_4375	Q8Y9B5		lmo0617	Lmo0617 protein	5.1.0	80.4348	45.4545
group_4472	Q8Y7Q8		lmo1214	Lmo1214 protein	6.0.0	80.4348	45.4545
group_1303	Q8Y7Z1		lmo1128	Lmo1128 protein	6.0.0	80.4348	45.4545
group_4090	A0A3A7N8T5		bioC	Class I SAM-dependent methyltransferase (Malonyl-[acyl-carrier protein] O-methyltransferase) (EC 2.1.1.197)	3.8.0	19.5652	54.5455
group_4093	C1L2K1		miaA	tRNA dimethylallyltransferase (EC 2.5.1.75) (Dimethylallyl diphosphate:tRNA dimethylallyltransferase)	3.6.0	19.5652	54.5455
group_4092	A0A0E1R7G6		ynbB	Uncharacterized protein ynbB	4.2.0	19.5652	54.5455
group_4095	C1L2I1		rnhB	Ribonuclease HII (RNase HII) (EC 3.1.26.4)	3.1.0	19.5652	54.5455
group_4094	A0A2Z5C362		dprA	DNA-protecting protein DprA		19.5652	54.5455
group_4096	A0A2Z5C3E4		RK57_14300	Uncharacterized protein	1.2.0	19.5652	54.5455
group_4623	Q8Y555		lmo2221	Lmo2221 protein	5.2.0	80.4348	45.4545
group_4152	A0A0E1R689		ysdA	Uncharacterized protein ysdA	5.2.0	19.5652	54.5455
group_4621	Q8Y592		lmo2177	Lmo2177 protein	5.2.0	80.4348	45.4545
group_4154	A0A1T1YQG4		DC57_11460	Transposase	4.4.0	19.5652	54.5455
sdrF	Q8Y5H7		lmo2085	Putative peptidoglycan bound protein (LPXTG motif)	1.8.0	80.4348	45.4545
sdrD	Q8Y479		lmo2576	Peptidoglycan anchored protein (LPXTG motif)	1.8.0	80.4348	45.4545
group_4252	A0A2Z5C1U4		RK57_09025	Uncharacterized protein	6.0.0	19.5652	54.5455
thiO	A0A3A8BP94		thiO	Glycine oxidase (EC 1.4.3.19)	2.2.0	80.4348	45.4545
thiN	A0A3A8BXM3		thiN	Thiamine pyrophosphokinase (EC 2.7.6.2)	2.5.0	80.4348	45.4545
group_4392	A0A3A8CAQ5		rbsR_1	Ribose operon repressor	3.5.2	80.4348	45.4545
group_4396	A0A3A8C7X5		bglF_2	PTS system beta-glucoside-specific EIIBCA component	1.2.0	80.4348	45.4545
thiF	Q8Y868		lmo1049	Lmo1049 protein	2.5.0	80.4348	45.4545
group_2703	A0A393RS60		inlK	Class 1 internalin InlK (LPXTG cell wall anchor domain-containing protein)	1.8.0	19.5652	54.5455
group_2701	A0A0B8RBH2		LmNIHS28_02243	Uncharacterized protein		19.5652	54.5455
inlA_11	A0A394Y342		inla_4	Internalin (Internalin-A) (LPXTG cell wall anchor domain-containing protein)	1.8.0	19.5652	54.5455
inlA_3	UPI000BDFD377			lmo1136 family class 1 internalin	1.8.0	80.4348	45.4545
ulaA_2	Q8Y5T4		lmo1971	Lmo1971 protein	1.2.0	80.4348	45.4545
inlA_1	Q8Y7I7		lmo1290	Lmo1290 protein	1.8.0	80.4348	45.4545
group_4024	UPI000035D3A8		isdE	Heme ABC transporter substrate-binding protein IsdE	1.2.0	19.5652	54.5455
group_4025	A0A2Z5BZU3		RK57_04520	ABC transporter ATP-binding protein	1.2.0	19.5652	54.5455
group_4026	A0A0D4CB02		AJL15_12175	Uncharacterized protein	5.2.0	19.5652	54.5455
group_4027	A0A2Z5BZF4		RK57_04485	TetR/AcrR family transcriptional regulator		19.5652	54.5455
group_4020	A0A3A7JKS7		yhaO	Exonuclease SbcCD subunit D (Putative metallophosphoesterase YhaO)	5.2.0	19.5652	54.5455
group_4021	A0A0B8QRP4		LmNIHS28_01575	Uncharacterized protein	5.2.0	19.5652	54.5455
group_4022	A0A0B8RAU1		LmNIHS28_02204	Membrane protein	6.0.0	19.5652	54.5455
group_4023	UPI0001EBA5A3		NT04LM_3257	Heme uptake protein IsdC	1.8.0	19.5652	54.5455
albF	Q8Y797		lmo1393	Lmo1393 protein	2.2.0	80.4348	45.4545
group_3588	Q8Y7E0		lmo1343	Lmo1343 protein	1.10.0	80.4348	45.4545
group_2775	A0A393S3L9		AF264_15050	Uncharacterized protein	6.0.0	19.5652	54.5455
group_5614	A0A3A6XF35		addb	ATP-dependent helicase/deoxyribonuclease subunit B (EC 3.1.-.-) (EC 3.6.4.12) (ATP-dependent helicase/nuclease AddB)	3.3.0	19.5652	54.5455
group_3927	A0A0B8RBU5		LmNIHS28_00179	RNA-binding protein	5.2.0	19.5652	54.5455
lutR_1	A0A3A8CF58		lutR_2	HTH-type transcriptional regulator LutR	3.5.2	80.4348	45.4545
group_3500	Q8Y451		lmo2604	Lmo2604 protein	5.2.0	80.4348	45.4545
macB_4	A0A3A8BUW4		yknY_2	Putative ABC transporter ATP-binding protein YknY (EC 3.6.3.-)		19.5652	54.5455
aguA_2	A0A0H3G891		aguA	Putative agmatine deiminase (EC 3.5.3.12) (Agmatine iminohydrolase)	5.2.0	80.4348	45.4545
group_3306	A0A0B8QYA4		LmNIHS28_00502	Uncharacterized protein		19.5652	54.5455
group_662	Q8Y7Z0		lmo1129	Lmo1129 protein	5.2.0	80.4348	45.4545
group_3571	Q8Y7X3		lmo1146	Lmo1146 protein	5.2.0	80.4348	45.4545
group_4440	Q8Y855		lmo1063	Lmo1063 protein	1.2.0	80.4348	45.4545
ypdB	Q8Y8C4		lmo0984	Lmo0984 protein	3.5.2	80.4348	45.4545
group_4087	A0A2Z5BXN3		RK57_00065	Type II secretion system protein	1.10.0	19.5652	54.5455
lntA	Q8Y9T5		lntA	Listeria nuclear targeted protein A	6.0.0	80.4348	45.4545
group_2953	UPI0001B4220F		ARJ20_02020	LPXTG cell wall anchor domain-containing protein		19.5652	54.5455
group_4085	A0A0E0UWI3		LMM7_1468	Uncharacterized protein	5.2.0	19.5652	54.5455
group_4432	A0A0H3GJ44		LMRG_02074	Uncharacterized protein		80.4348	45.4545
group_4430	Q8Y8D8		lmo0966	Lmo0966 protein	5.2.0	80.4348	45.4545
group_2353	Q8VMX1			Putative Gp2		19.5652	54.5455
group_4088	A0A393RS12		AF264_05675	Competence protein ComG	1.10.0	19.5652	54.5455
group_4190	A0A3A7GJ00		inla_3	Internalin-A (Leucine-rich repeat domain-containing protein)	1.9.0	19.5652	54.5455
group_4191	A0A394Y4B3		AF264_01750	Transcriptional regulator	6.0.0	19.5652	54.5455
group_4219	A0A2Z5C2B1		RK57_09890	GntR family transcriptional regulator		19.5652	54.5455
group_4218	A0A393CNN4		AF240_00940	Uncharacterized protein		19.5652	54.5455
group_4216	UPI000035CDC6		BN389_04240	Uncharacterized protein		19.5652	54.5455
group_4215	A0A0B8R4Y8		LmNIHS28_01937	ATPase	5.2.0	19.5652	54.5455
group_4214	A0A2Z5C2C0		RK57_09950	Uncharacterized protein	6.0.0	19.5652	54.5455
group_4668	Q8Y4D7		comFC	ComFC protein	1.10.0	80.4348	45.4545
group_4669	Q8Y4D6		comFA	ComFA protein	1.10.0	80.4348	45.4545
pknB	A0A3A8C235		pknB	Serine/threonine-protein kinase PknB (EC 2.7.11.1)	3.8.0	80.4348	45.4545
hcnC	A0A3A7J837		hcnC	FAD-binding oxidoreductase (Hydrogen cyanide synthase subunit HcnC) (EC 1.4.99.5)	2.2.0	19.5652	54.5455
group_897	Q8Y7R0		lmo1212	Lmo1212 protein	5.2.0	80.4348	45.4545
group_3399	A0A0E1R5P0		yesJ	Uncharacterized N-acetyltransferase YesJ (EC 2.3.1.-)	5.2.0	19.5652	54.5455
adrA	A0A0E1REZ1		yhcK	Uncharacterized protein yhcK	5.2.0	19.5652	54.5455
group_4322	Q8Y3I4		lmo2852	Lmo2852 protein	5.2.0	80.4348	45.4545
group_4324	Q8YAT7		cutC	Copper homeostasis protein CutC	4.2.0	80.4348	45.4545
group_4068	A0A3A7T7A5		ytnP	MBL fold metallo-hydrolase (Putative quorum-quenching lactonase YtnP) (EC 3.1.1.-)	5.2.0	19.5652	54.5455
group_4069	C1KVN8		argC	N-acetyl-gamma-glutamyl-phosphate reductase (AGPR) (EC 1.2.1.38)	2.2.0	19.5652	54.5455
ytrA_4	A0A3A8BN52		ytrA_3	HTH-type transcriptional repressor YtrA	3.5.2	80.4348	45.4545
rnhB	Q8Y7K4		rnhB	Ribonuclease HII (RNase HII) (EC 3.1.26.4)	3.1.0	80.4348	45.4545
group_4060	A0A3A2X1R4		AF264_07635	Uncharacterized protein	6.0.0	19.5652	54.5455
group_4061	A0A393RQY0		ybbh_2	MurR/RpiR family transcriptional regulator (Putative HTH-type transcriptional regulator YbbH)		19.5652	54.5455
group_4063	A0A0B8R8T3		LmNIHS28_01308	Permease		19.5652	54.5455
group_4064	UPI000035D1DA		SAMD00023519_01157	Cell surface protein		19.5652	54.5455
group_4065	A0A2Z5BWP2		RK57_01585	Uncharacterized protein	6.0.0	19.5652	54.5455
group_4066	UPI0004352777		X846_1709	Uncharacterized protein	5.2.0	19.5652	54.5455
group_4067	A0A0E1R8B1		yodM	Putative lipid phosphate phosphatase yodM (EC 3.1.3.-)	5.2.0	19.5652	54.5455
group_4103	A0A3A7Z0I1		pduX	L-threonine kinase (EC 2.7.1.177) (Propanediol utilization protein)	5.2.0	19.5652	54.5455
group_4102	A0A0B8R3Z5		LmNIHS28_00732	DNA topology modulation protein	5.2.0	19.5652	54.5455
group_4101	A0A0B8QUW8		LmNIHS28_00730	Uncharacterized protein	6.0.0	19.5652	54.5455
group_4100	A0A1S7FLP7		DC57_09570	ABC transporter permease	5.2.0	19.5652	54.5455
group_4107	A0A3A8BV76		cobU	Bifunctional adenosylcobalamin biosynthesis protein CobU (EC 2.7.1.156)		19.5652	54.5455
group_4106	A0A2Z5C4I3		cobC	Alpha-ribazole phosphatase	2.5.0	19.5652	54.5455
group_4105	A0A0E1R5F1		eutJ	Ethanolamine utilization protein eutJ	2.1.1	19.5652	54.5455
group_4104	A0A2Z5C4F6		pduM	Microcompartment protein PduM	6.0.0	19.5652	54.5455
group_4034	A0A2Z5BZ37		RK57_04110	DeoR/GlpR transcriptional regulator	3.5.2	19.5652	54.5455
group_4108	A0A0B8R7E7		LmNIHS28_00778	Alpha-L-fucosidase	5.2.0	19.5652	54.5455
group_3612	Q8Y531		lmo2245	Lmo2245 protein	5.2.0	80.4348	45.4545
nagA_1	A0A3A7N225		nagA_1	N-acetylglucosamine-6-phosphate deacetylase (EC 3.5.1.25)	2.1.1	19.5652	54.5455
pduX	Q8Y7U9		lmo1170	Lmo1170 protein	5.2.0	80.4348	45.4545
cpnA	A0A3A8BW91		cpnA	Cyclopentanol dehydrogenase (EC 1.1.1.163)	2.1.1	19.5652	54.5455
group_3396	A0A392Y5A5		inlj_7	Cell surface protein (Internalin-J) (LPXTG cell wall anchor domain-containing protein)		19.5652	54.5455
group_3606	Q8Y5F8		lmo2106	Lmo2106 protein	5.2.0	80.4348	45.4545
group_3541	Q8Y8Z4		lmo0748	Lmo0748 protein	6.0.0	80.4348	45.4545
mtlR_4	A0A3A8C544		mtlR_1	Transcriptional regulator MtlR	3.5.2	19.5652	54.5455
group_3977	UPI00043694BE		HR60_08380	Hydrolase	5.2.0	19.5652	54.5455
group_3979	A0A3A7GK99		adda	ATP-dependent helicase/nuclease subunit A (EC 3.1.-.-) (EC 3.6.4.12) (ATP-dependent helicase/nuclease AddA)	3.3.0	19.5652	54.5455
group_3978	A0A2Z5BY92		RK57_04995	DUF523 domain-containing protein	5.2.0	19.5652	54.5455
group_2127	Q8Y482		lmo2573	Zinc-type alcohol dehydrogenase-like protein	2.1.1	80.4348	45.4545
pleD	A0A3A8BW24		pleD	Response regulator PleD	5.2.0	80.4348	45.4545
argB	A0A1D2IV64		argB	Acetylglutamate kinase (EC 2.7.2.8) (N-acetyl-L-glutamate 5-phosphotransferase) (NAG kinase) (NAGK)	2.2.0	80.4348	45.4545
argC	Q8Y6U1		argC	N-acetyl-gamma-glutamyl-phosphate reductase (AGPR) (EC 1.2.1.38)	2.2.0	80.4348	45.4545
argD	Q8Y6U4		argD	Acetylornithine aminotransferase (ACOAT) (EC 2.6.1.11)	2.2.0	80.4348	45.4545
glyS	Q8Y754		glyS	Glycine--tRNA ligase beta subunit (EC 6.1.1.14) (Glycyl-tRNA synthetase beta subunit) (GlyRS)	3.7.2	80.4348	45.4545
group_1908	A0A1D2IZW1		nagA	N-acetylglucosamine-6-phosphate deacetylase	2.1.1	80.4348	45.4545
glmS_3	A0A3A8C081		glmS_2	Glutamine--fructose-6-phosphate aminotransferase isomerizing (EC 2.6.1.16)	2.1.1	19.5652	54.5455
group_4569	Q8Y6H7		lmo1707	UPF0435 protein lmo1707	5.2.0	80.4348	45.4545
group_3624	Q8Y481		lmo2574	Lmo2574 protein	6.0.0	80.4348	45.4545
bglH_3	A0A3A8C1L2		bglH_2	Aryl-phospho-beta-D-glucosidase BglH (EC 3.2.1.86)	2.1.1	80.4348	45.4545
group_4703	A0A394ZKB6		inlj_1	Internalin-J (LPXTG cell wall anchor domain-containing protein) (Peptidoglycan-binding protein)	1.8.0	19.5652	54.5455
group_4318	Q8Y3P8		bvrC	BvrC protein	5.2.0	80.4348	45.4545
group_4494	Q8Y7H5		lmo1304	UPF0291 protein lmo1304	5.2.0	80.4348	45.4545
group_4497	UPI000BDF6015			DUF1033 family protein	5.2.0	80.4348	45.4545
group_4496	Q8Y7A8		lmo1380	Lmo1380 protein	6.0.0	80.4348	45.4545
group_4491	Q8Y7I1		lmo1297	Lmo1297 protein	4.2.0	80.4348	45.4545
group_4492	Q8Y7H8		lmo1301	Lmo1301 protein	5.2.0	80.4348	45.4545
group_4499	A0A1D2IVP2		fabG	3-oxoacyl-ACP reductase (EC 1.1.1.100)	2.4.0	80.4348	45.4545
xylF	Q8Y5F5		lmo2109	Lmo2109 protein	2.1.1	80.4348	45.4545
ydfG	Q8Y5S9		lmo1976	Lmo1976 protein	2.1.1	80.4348	45.4545
group_2269	A0A393RX26		AF264_07710	Uncharacterized protein	5.2.0	19.5652	54.5455
group_4402	A0A0E0UTV9		LMM7_0781	Uncharacterized protein	6.0.0	80.4348	45.4545
group_4369	Q8Y9K2		lmo0525	Lmo0525 protein	5.2.0	80.4348	45.4545
miaA	Q8Y7I3		miaA	tRNA dimethylallyltransferase (EC 2.5.1.75) (Dimethylallyl diphosphate:tRNA dimethylallyltransferase)	3.6.0	80.4348	45.4545
pgcA_1	Q8Y8N1		lmo0865	Lmo0865 protein	2.1.1	80.4348	45.4545
group_4149	A0A393JKC4		AF239_03205	Uncharacterized protein	6.0.0	19.5652	54.5455
group_4147	A0A2Z5C668		RK57_12295	TetR/AcrR family transcriptional regulator	6.0.0	19.5652	54.5455
group_4146	A0A393PPX4		AB922_01757	Uncharacterized protein	6.0.0	19.5652	54.5455
group_4144	A0A3A7GNS4		AF264_03680	Putative 3-methyladenine DNA glycosylase (EC 3.2.2.-)	3.2.0	19.5652	54.5455
group_1286	Q8Y945		lmo0695	Lmo0695 protein	6.0.0	80.4348	45.4545
group_4225	A0A1T1YI43		DC57_13835	Uncharacterized protein		19.5652	54.5455
group_1283	Q8Y9E3		lmo0587	Putative secreted protein	6.0.0	80.4348	45.4545
group_4223	A0A241SLD8		ltrA	Low temperature requirement protein A	4.1.0	19.5652	54.5455
group_4221	A0A0E1R4Z6		BN389_04160	Uncharacterized protein		19.5652	54.5455
group_4382	Q8Y981		lmo0652	Lmo0652 protein	5.2.0	80.4348	45.4545
group_4384	A0A1C7PWW5		CDR86_13880	Endonuclease III domain-containing protein	5.2.0	80.4348	45.4545
group_4228	A0A394ZC38		AB922_00937	N-acetyltransferase		19.5652	54.5455
dasR	Q8Y5T1		lmo1974	Lmo1974 protein	3.5.2	80.4348	45.4545
group_3083	A0A3A8BST8		gloC	Hydroxyacylglutathione hydrolase GloC (EC 3.1.2.6)	5.2.0	19.5652	54.5455
group_3461	A0A0E1R2S8		BN389_04180	Uncharacterized protein		19.5652	54.5455
group_3469	A0A394Y9C8		inlJ_15	Cell surface protein (Internalin-J) (LPXTG cell wall anchor domain-containing protein)	1.8.0	19.5652	54.5455
group_4032	UPI0009A4F8FD			alpha/beta hydrolase	2.1.1	19.5652	54.5455
group_4031	A0A3A8BNZ3		yvbK	Putative N-acetyltransferase YvbK (EC 2.3.1.-)	5.2.0	19.5652	54.5455
group_4037	A0A3A7D8F9		AF264_09645	CPBP family intramembrane metalloprotease	5.2.0	19.5652	54.5455
group_4036	A0A3A7GG31		sdrd	Cell surface protein (LPXTG cell wall anchor domain-containing protein) (Serine-aspartate repeat-containing protein D)	1.8.0	19.5652	54.5455
group_3936	A0A392WP35		AF251_13240	Bacteriocin-associated integral membrane family protein (DUF1430 domain-containing protein)	1.2.0	19.5652	54.5455
group_3935	A0A3A7PI73		AF251_13245	Lactococcin 972 family bacteriocin	6.0.0	19.5652	54.5455
group_4136	A0A3A8C5J2		ypdB	Transcriptional regulatory protein YpdB	3.5.2	19.5652	54.5455
group_3932	A0A2Z5C1E0		RK57_07485	Uncharacterized protein		19.5652	54.5455
yhaO	Q8Y554		lmo2222	Lmo2222 protein	5.2.0	80.4348	45.4545
group_1862	Q8Y9U9		lmo0421	Lmo0421 protein	1.7.0	80.4348	45.4545
group_1861	Q8YA24		lmo0341	Lmo0341 protein	5.2.0	80.4348	45.4545
group_3510	Q8YAM4		lmo0094	Lmo0094 protein	6.0.0	80.4348	45.4545
group_3513	P33383		lmo0206	Uncharacterized protein Lmo0206	6.0.0	80.4348	45.4545
fmnP	A0A3A8BXM0		fmnP	Riboflavin transporter	5.2.0	80.4348	45.4545
dnaK_1	Q8Y7V8		lmo1161	Lmo1161 protein	2.1.1	80.4348	45.4545
group_3948	A0A1T1YKC2		DC57_02040	Uncharacterized protein	5.2.0	19.5652	54.5455
group_3949	A0A393RP85		AF239_12775	Acetamidase	5.2.0	19.5652	54.5455
group_3940	A0A3A7GBK9		trpg	Aminodeoxychorismate/anthranilate synthase component II (Anthranilate synthase component 2) (EC 4.1.3.27)	2.2.0	19.5652	54.5455
group_3947	A0A0B8R180		LmNIHS28_00331	Uncharacterized protein	6.0.0	19.5652	54.5455
group_1307	Q8Y7E2		lmo1341	Lmo1341 protein	1.10.0	80.4348	45.4545
group_1305	Q8Y7Y4		lmo1135	Lmo1135 protein	6.0.0	80.4348	45.4545
group_3587	A0A1D2IQ28		rsgA	Small ribosomal subunit biogenesis GTPase RsgA (EC 3.6.1.-)	5.2.0	80.4348	45.4545
group_1301	Q8Y7Z4		lmo1125	Lmo1125 protein	5.2.0	80.4348	45.4545
group_3589	Q8Y784		lmo1411	Lmo1411 protein	5.2.0	80.4348	45.4545
group_4599	A0A3A8BP41		php_2	Phosphotriesterase homology protein	2.4.0	80.4348	45.4545
rpe_3	A0A1D2INB4		rpe	Ribulose-phosphate 3-epimerase	2.1.1	80.4348	45.4545
bag	A0A394ZRE6		AF264_02310	DUF975 domain-containing protein (DUF975 family protein)	5.2.0	19.5652	54.5455
crnA_2	A0A3A8BU09		crnA_2	Creatinine amidohydrolase (EC 3.5.2.10)	2.2.0	80.4348	45.4545
group_1942	UPI000CE9721B		LMJF5203_01179	Cell wall surface anchor protein	1.8.0	19.5652	54.5455
group_3887	A0A2Z5C1D2		RK57_08200	Crp/Fnr family transcriptional regulator	5.1.0	19.5652	54.5455
group_3886	A0A0B8QU91		LmNIHS28_00102	Uncharacterized protein	6.0.0	19.5652	54.5455
group_3883	A0A393UMT7		AB922_03025	Uncharacterized protein	6.0.0	19.5652	54.5455
group_4670	UPI00098E7F8A			hypothetical protein		80.4348	45.4545
group_3881	A0A3A8BR90		folK	2-amino-4-hydroxy-6-hydroxymethyldihydropteridine pyrophosphokinase (EC 2.7.6.3)	2.5.0	19.5652	54.5455
hisK	Q8Y9F8		hisJ	HisJ protein	2.2.0	80.4348	45.4545
group_4158	A0A3A7GM56		AF264_03080	Ribonuclease (EC 3.1.-.-)	5.1.0	19.5652	54.5455
group_4227	A0A2Z5C2F1		RK57_09645	LPXTG cell wall anchor domain-containing protein		19.5652	54.5455
comEA	A0A3A8BUN0		comEA	ComE operon protein 1	1.10.0	80.4348	45.4545
group_4048	A0A393S206		AB922_00453	Thioredoxin	1.4.0	19.5652	54.5455
group_4356	UPI00074D66E8		LM7424_90077	Uncharacterized protein	6.0.0	80.4348	45.4545
group_4355	Q8Y9X1		lmo0397	Lmo0397 protein	5.2.0	80.4348	45.4545
group_842	Q8Y8S6		lmo0818	Lmo0818 protein	1.2.0	80.4348	45.4545
group_4079	UPI00003CABCA		BN389_14870	Uncharacterized protein	6.0.0	19.5652	54.5455
group_4078	A0A3A2NXS6		comea	ComE operon protein 1 (ComEA family DNA-binding protein) (Competence protein ComEA)	1.10.0	19.5652	54.5455
group_4077	A0A3A8BV07		tylM1	dTDP-3-amino-3,6-dideoxy-alpha-D-glucopyranose N,N-dimethyltransferase (EC 2.1.1.235)	5.2.0	19.5652	54.5455
group_4076	A0A3A8BU71		iscS_2	Cysteine desulfurase IscS (EC 2.8.1.7)	2.5.0	19.5652	54.5455
group_4074	A0A3A8BU44		rne	Ribonuclease E (EC 3.1.26.12)	2.3.0	19.5652	54.5455
group_4073	A0A241SQE4		folC	Folylpolyglutamate synthase	2.5.0	19.5652	54.5455
group_4072	A0A3A8BUT3		CFSAN002345_000149	Uncharacterized protein	2.5.0	19.5652	54.5455
group_4071	Q71Z79		argD	Acetylornithine aminotransferase (ACOAT) (EC 2.6.1.11)	2.2.0	19.5652	54.5455
group_4070	Q71Z78		argB	Acetylglutamate kinase (EC 2.7.2.8) (N-acetyl-L-glutamate 5-phosphotransferase) (NAG kinase) (NAGK)	2.2.0	19.5652	54.5455
group_703	A0A3A8C0B4		atpG_1	ATP synthase gamma chain, sodium ion specific	1.4.0	80.4348	45.4545
group_4174	A0A392Y8U3		AF264_02300	GntR family transcriptional regulator	3.5.2	19.5652	54.5455
group_706	Q8YAN0		lmo0087	Lmo0087 protein	5.1.0	80.4348	45.4545
group_4170	A0A2Z5C307		RK57_11240	Crp/Fnr family transcriptional regulator		19.5652	54.5455
group_4171	A0A393D3V6		AF264_02350	Cell surface protein (LPXTG cell wall anchor domain-containing protein)		19.5652	54.5455
fgs	Q8Y6Y0		folC	FolC protein	2.5.0	80.4348	45.4545
group_4179	A0A3A7PLI4		pknB	Serine/threonine protein kinase (Serine/threonine-protein kinase PknB) (EC 2.7.11.1)	3.8.0	19.5652	54.5455
group_1137	Q8Y7E3		lmo1340	Lmo1340 protein	5.2.0	80.4348	45.4545
group_4189	C1L0J0		hisE	Phosphoribosyl-ATP pyrophosphatase (PRA-PH) (EC 3.6.1.31)	2.2.0	19.5652	54.5455
group_4188	C1L0J4		hisH	Imidazole glycerol phosphate synthase subunit HisH (EC 4.3.2.10) (IGP synthase glutaminase subunit) (EC 3.5.1.2)	2.2.0	19.5652	54.5455
group_4400	Q8Y8Z3		lmo0749	Lmo0749 protein	na	80.4348	45.4545
group_4183	A0A3A8CAW5		glpE_2	Thiosulfate sulfurtransferase GlpE (EC 2.8.1.1)	4.1.0	19.5652	54.5455
group_4172	UPI000BE051DD			transposase		19.5652	54.5455
group_4181	A0A3A7TYK7		speG_1	N-acetyltransferase (Spermidine N(1)-acetyltransferase) (EC 2.3.1.57)	5.2.0	19.5652	54.5455
group_4180	A0A0B8RG88		LmNIHS28_00920	Uncharacterized protein	5.1.0	19.5652	54.5455
yxlG	Q8Y550		lmo2226	Lmo2226 protein	5.2.0	80.4348	45.4545
group_4185	A0A393RUI1		AF264_01965	Uncharacterized protein	6.0.0	19.5652	54.5455
rpiB_3	G9G5K4		rpiB	Ribose-5-phosphate isomerase B	2.1.1	80.4348	45.4545
group_3412	A0A393RT87		AF264_02105	Uncharacterized protein	6.0.0	19.5652	54.5455
polC_2	Q8Y7E7		lmo1336	5-formyltetrahydrofolate cyclo-ligase (EC 6.3.3.2)	2.5.0	80.4348	45.4545
mngB_1	A0A255C9M1		CDR86_08635	Alpha-mannosidase	2.1.1	80.4348	45.4545
panC	Q8Y602		panC	Pantothenate synthetase (PS) (EC 6.3.2.1) (Pantoate--beta-alanine ligase) (Pantoate-activating enzyme)	2.5.0	80.4348	45.4545
group_4148	A0A3A7F1F5		pgca_1	Phospho-sugar mutase (Phosphoglucomutase) (EC 5.4.2.2)	2.1.1	19.5652	54.5455
group_1736	Q8Y8Q6		lmo0840	Lmo0840 protein	5.2.0	80.4348	45.4545
group_3709	A0A3A7ZGP4		AF891_02052	Uncharacterized protein		19.5652	54.5455
group_3319	A0A3A2NVJ1		AB922_01742	Uncharacterized protein		19.5652	54.5455
group_867	A0A1T1YI19		DC57_13950	Inorganic pyrophosphatase	2.6.0	80.4348	45.4545
hrtA_3	UPI00067846F2			ATP-binding cassette domain-containing protein		19.5652	54.5455
ecfA2	A0A0H3GF97		ecfA	Energy-coupling factor transporter ATP-binding protein EcfA (ECF transporter A component EcfA) (EC 3.6.3.-)	1.2.0	80.4348	45.4545
group_4388	Q8Y917		lmo0725	Putative peptidoglycan bound protein (LPXTG motif)	1.8.0	80.4348	45.4545
group_2380	A0A0E1R602		yjaB	Uncharacterized N-acetyltransferase YjaB (EC 2.3.1.-)	5.2.0	19.5652	54.5455
group_5075	A0A3A8B0G1		levS	Cell invasion LPXTG protein Vip (Levansucrase) (EC 2.4.1.10)	1.8.0	19.5652	54.5455
group_2577	Q8Y905		lmo0737	Lmo0737 protein	5.2.0	80.4348	45.4545
group_4301	Q8Y452		lmo2603	Lmo2603 protein	5.2.0	80.4348	45.4545
group_2208	A0A0B8RAD6		LmNIHS28_01888	Serine/threonine protein phosphatase	5.2.0	19.5652	54.5455
hisE	Q8Y9G7		hisE	Phosphoribosyl-ATP pyrophosphatase (PRA-PH) (EC 3.6.1.31)	2.2.0	80.4348	45.4545
group_4667	Q8Y4F2		lmo2492	Lmo2492 protein	6.0.0	80.4348	45.4545
glcR	Q8Y5F7		lmo2107	Lmo2107 protein	3.5.2	80.4348	45.4545
inlJ_11	A0A393CQT2		inlj_6	Cell surface protein (Internalin-J)	1.8.0	19.5652	54.5455
group_4192	A0A394ZNT3		mta	HTH-type transcriptional activator mta (MerR family transcriptional regulator)	3.5.2	19.5652	54.5455
group_4039	A0A3A8BN86		ubiG	Ubiquinone biosynthesis O-methyltransferase (EC 2.1.1.222)		19.5652	54.5455
group_4504	Q8Y751		lmo1461	Lmo1461 protein	6.0.0	80.4348	45.4545
group_4419	Q8Y8M8		lmo0868	Lmo0868 protein	6.0.0	80.4348	45.4545
group_949	A0A0E1R447		manZ_2	Mannose permease IID component	1.2.0	80.4348	45.4545
group_4415	Q8Y8Q3		lmo0843	Lmo0843 protein	5.2.0	80.4348	45.4545
group_4417	Q8Y8P6		lmo0850	Lmo0850 protein	6.0.0	80.4348	45.4545
group_4229	A0A2Z5C0J8		RK57_09605	Triosephosphate isomerase (EC 5.3.1.1)	2.1.2	19.5652	54.5455
group_4411	Q8Y8R3		lmo0832	Lmo0832 protein	4.4.0	80.4348	45.4545
group_4213	A0A3A2LR66		inla_6	Internalin (Internalin-A) (LPXTG cell wall anchor domain-containing protein)	1.8.0	19.5652	54.5455
inlJ_6	Q8Y8R0		lmo0835	Putative peptidoglycan bound protein (LPXTG motif)	1.8.0	80.4348	45.4545
group_4182	A0A3A8BWT2		inlB_1	Internalin B	1.8.0	19.5652	54.5455
kdgA	A0A2A6A934		CDR86_00865	Aldolase	2.1.1	80.4348	45.4545
group_4187	A0A1S7FNB3		DC57_12750	Histidinol-phosphatase	2.2.0	19.5652	54.5455
group_3171	A0A0E1RCR1		yozG	Uncharacterized HTH-type transcriptional regulator YozG	5.2.0	19.5652	54.5455
yflN	Q8Y6A5		lmo1790	Lmo1790 protein	5.2.0	80.4348	45.4545
yneA	Q8Y7H6		yneA	Cell division suppressor protein YneA	5.2.0	80.4348	45.4545
cca	Q8Y5Z8		cca	CCA tRNA nucleotidyltransferase (EC 2.7.7.72)	3.6.0	80.4348	45.4545
group_3921	A0A1S7FGU9		DC57_00570	LD-carboxypeptidase	4.5.0	19.5652	54.5455
nth_2	A0A3A7HTM1		nth_1	Endonuclease III (EC 4.2.99.18) (Endonuclease III domain-containing protein)	5.2.0	19.5652	54.5455
group_4047	C1KWK5		cca	CCA tRNA nucleotidyltransferase (EC 2.7.7.72)	3.6.0	19.5652	54.5455
group_4044	A0A393CLM7		AF264_09030	DUF5011 domain-containing protein		19.5652	54.5455
group_4045	A0A0E0UXG9		aroH	Chorismate mutase AroH (EC 5.4.99.5)	2.2.0	19.5652	54.5455
group_4042	A0A2Z5BZ76		RK57_03415	Uncharacterized protein	5.2.0	19.5652	54.5455
group_4043	A0A3A8BVH1		act	Methanol dehydrogenase activator (EC 3.-.-.-)	5.2.0	19.5652	54.5455
gdh	A0A3A8BLH6		gdh_2	Glucose 1-dehydrogenase (EC 1.1.1.47)	2.1.1	80.4348	45.4545
group_3922	A0A1S7FH11		cutC	Copper homeostasis protein CutC	4.2.0	19.5652	54.5455
cssS	Q8Y857		lmo1061	Histidine kinase (EC 2.7.13.3)	1.3.0	80.4348	45.4545
group_2610	Q8Y6G4		lmo1723	Lmo1723 protein	6.0.0	80.4348	45.4545
isdC	Q8Y585		hbp1	Hemin/hemoglobin-binding protein 1 (Hn/Hb-binding protein 1) (Cell wall protein Lmo2186)	1.8.0	80.4348	45.4545
group_3210	A0A393VWD9		AB922_02198	NUDIX domain-containing protein		19.5652	54.5455
group_3923	A0A2Z5BZQ8		RK57_07860	PTS fructose transporter subunit IIA	1.2.0	19.5652	54.5455
group_3219	A0A3A2WX84		cbie	Cobalt-precorrin-7 (C(5))-methyltransferase (Cobalt-precorrin-7 C(5)-methyltransferase) (EC 2.1.1.289)	2.5.0	19.5652	54.5455
nudF	Q8Y5U0		lmo1965	Lmo1965 protein	5.2.0	80.4348	45.4545
rne	Q8Y6Y8		lmo1543	Lmo1543 protein	2.3.0	80.4348	45.4545
group_3959	A0A394ZKW3		gbpa	Chitin-binding protein (GlcNAc-binding protein A)	2.1.1	19.5652	54.5455
group_3958	A0A2Z5BYZ7		RK57_05850	Uncharacterized protein	6.0.0	19.5652	54.5455
group_3951	A0A1T1YDG1		DC57_02225	Uncharacterized protein	6.0.0	19.5652	54.5455
group_3952	A0A3A2JZK0		AF239_12415	Zinc-type alcohol dehydrogenase-like protein	2.1.1	19.5652	54.5455
group_3957	A0A3A6WIB6		AF239_12100	Amidophosphoribosyltransferase (ComF family protein)	1.10.0	19.5652	54.5455
group_3956	A0A3A8BKJ7		comFA	ComF operon protein 1 (EC 3.6.4.12)	1.10.0	19.5652	54.5455
group_3593	Q8Y6N1		lmo1653	Putative cellsurface protein	6.0.0	80.4348	45.4545
group_4466	A0A3A7HYF6		DYZ90_00006	Uncharacterized protein	6.0.0	80.4348	45.4545
group_4584	Q8Y600		lmo1903	Lmo1903 protein	1.4.0	80.4348	45.4545
phnA	Q8Y778		lmo1418	Lmo1418 protein	2.6.0	80.4348	45.4545
murQ	C1KVV7		murQ	N-acetylmuramic acid 6-phosphate etherase (MurNAc-6-P etherase) (EC 4.2.1.126)		19.5652	54.5455
group_3328	A0A394Y0E1		AF264_03215	Cell surface protein (LPXTG cell wall anchor domain-containing protein)	1.8.0	19.5652	54.5455
group_4386	A0A3A7EMK5		AE233_02029	Uncharacterized protein	1.8.0	80.4348	45.4545
rsgA_2	A0A0B8R6Z0		rsgA	Small ribosomal subunit biogenesis GTPase RsgA (EC 3.6.1.-)	5.2.0	19.5652	54.5455
azoR1_1	A0A3A8BPK0		azoR1	FMN-dependent NADH-azoreductase 1 (EC 1.7.-.-)	1.4.0	19.5652	54.5455
group_4438	Q8Y856		lmo1062	Lmo1062 protein	1.2.0	80.4348	45.4545
group_3028	A0A2Z5BXF4		RK57_03270	Riboflavin transporter	5.2.0	19.5652	54.5455
group_3135	A0A0E1R796		yteJ	Uncharacterized membrane protein yteJ	5.2.0	19.5652	54.5455
group_4138	A0A1S7FMA8		DC57_10750	Uncharacterized protein	5.2.0	19.5652	54.5455
group_4347	Q8YA09		lmo0357	Lmo0357 protein	1.2.0	80.4348	45.4545
group_4346	Q8YA13		lmo0353	Lmo0353 protein	5.2.0	80.4348	45.4545
inlA_8	UPI00073B62EC		AOB47_624c	Internalin-like protein	1.8.0	80.4348	45.4545
group_4082	A0A2Z5C055		RK57_00410	DUF2975 domain-containing protein		19.5652	54.5455
group_4080	A0A3A2XB09		glys	Glycine--tRNA ligase beta subunit (EC 6.1.1.14) (Glycyl-tRNA synthetase beta subunit) (GlyRS)	3.7.2	19.5652	54.5455
group_4081	A0A0E0UW34		LMM7_1529	Putative branched-chain amino acid export protein (BAAC homeostasis)	5.2.0	19.5652	54.5455
group_4086	A0A0B8R1M7		LmNIHS28_01991	Uncharacterized protein	6.0.0	19.5652	54.5455
group_4035	A0A2Z5C1Q5		RK57_04100	FeoB-associated Cys-rich membrane protein		19.5652	54.5455
group_4084	A0A3A7KDD8		proC_1	Pyrroline-5-carboxylate reductase (EC 1.5.1.2)	2.2.0	19.5652	54.5455
cobU	A0A3A8BXJ5		cobU	Bifunctional adenosylcobalamin biosynthesis protein CobU (EC 2.7.1.156)	2.5.0	80.4348	45.4545
group_3987	A0A3A8BPP2		yxlG	Putative transmembrane protein YxlG	5.2.0	19.5652	54.5455
group_3984	A0A3A8BNU1		adaB	Methylated-DNA--protein-cysteine methyltransferase, inducible (EC 2.1.1.63)	3.2.0	19.5652	54.5455
group_3985	UPI00086E8416			GntR family transcriptional regulator	3.5.2	19.5652	54.5455
group_3983	A0A0E1RA49		yqjT	Uncharacterized protein yqjT	5.2.0	19.5652	54.5455
group_3980	A0A0E1RA70		yisK	Uncharacterized protein yisK	5.2.0	19.5652	54.5455
group_3981	UPI0000F53EDE		ARJ20_15280	GNAT family N-acetyltransferase	5.2.0	19.5652	54.5455
group_4165	G9G5K0			Internalin protein	1.8.0	19.5652	54.5455
group_4167	A0A241SMW0		A410_0767	Uncharacterized protein	1.8.0	19.5652	54.5455
group_4166	UPI00003CA86A		ARJ20_09330	LPXTG cell wall anchor domain-containing protein	1.8.0	19.5652	54.5455
group_4161	A0A3A6WTN7		ydde	PhzF family phenazine biosynthesis protein (Putative isomerase YddE) (EC 5.1.-.-)	5.2.0	19.5652	54.5455
group_4133	A0A0E1R4P0		BN389_10880	Uncharacterized protein		19.5652	54.5455
czcR	A0A3A8CCY3		czcR	Transcriptional activator protein CzcR	3.5.2	80.4348	45.4545
group_4169	A0A1T1YRJ7		DC57_12265	Carboxymuconolactone decarboxylase	5.2.0	19.5652	54.5455
group_4168	A0A0B8R2G1		LmNIHS28_00854	Flagellar hook protein	6.0.0	19.5652	54.5455
group_4038	A0A0B8R0U3		LmNIHS28_01736	TetR family transcriptional regulator		19.5652	54.5455
group_2864	A0A394XIB0		inlj_9	Cell wall anchor protein (Internalin-J) (LPXTG cell wall anchor domain-containing protein)		19.5652	54.5455
group_4371	Q8Y9I3		lmo0545	Lmo0545 protein	6.0.0	80.4348	45.4545
group_4137	A0A2Z5C2J4		RK57_12860	Teichoic acid D-Ala incorporation-associated protein DltX		19.5652	54.5455
group_4134	A0A3A7GGN8		thif	Molybdopterin biosynthesis protein MoeB (Sulfur carrier protein ThiS adenylyltransferase) (EC 2.7.7.73)	2.5.0	19.5652	54.5455
group_3408	A0A3A7C5V3		stth	Cysteine hydrolase (Streptothricin hydrolase) (EC 3.5.2.19)	5.2.0	19.5652	54.5455
hprA	Q8Y6K0		lmo1684	Lmo1684 protein	2.1.1	80.4348	45.4545
group_1192	A0A3A8C9D9		artQ_1	Arginine transport system permease protein ArtQ	1.2.0	19.5652	54.5455
yknZ_2	A0A393R639		yknZ_1	ABC transporter permease (FtsX-like permease family protein) (Putative ABC transporter permease YknZ)		19.5652	54.5455
mta	A0A3A8CEM4		mta	HTH-type transcriptional activator mta	3.5.2	80.4348	45.4545
yusV_2	Q8Y587		lmo2182	Lmo2182 protein	1.2.0	80.4348	45.4545
group_3710	UPI00074D523C		DLE78_10480	Uncharacterized protein		19.5652	54.5455
group_4091	B8DG24		yneA	Cell division suppressor protein YneA	5.2.0	19.5652	54.5455
group_4159	A0A3A7G936		AF264_03075	Ribonuclease P		19.5652	54.5455
cobC	A0A1D2IT42		cobC	Alpha-ribazole phosphatase	2.5.0	80.4348	45.4545
group_4628	Q8Y518		lmo2260	Lmo2260 protein	5.2.0	80.4348	45.4545
yvbK	Q8Y5E7		lmo2117	Lmo2117 protein	5.2.0	80.4348	45.4545
inlJ_4	A0A1D2IXY9		CDR86_09540	Cell surface protein	1.8.0	80.4348	45.4545
mglA	A0A3A8C417		mglA	Galactose/methyl galactoside import ATP-binding protein MglA (EC 3.6.3.17)	1.2.0	80.4348	45.4545
fabG_3	A0A3A8BVY0		fabG_1	3-oxoacyl-[acyl-carrier-protein] reductase FabG (EC 1.1.1.100)	2.4.0	19.5652	54.5455
inlJ_7	UPI000BDF441A			LPXTG cell wall anchor domain-containing protein	1.8.0	80.4348	45.4545
inlJ_1	Q8YAF4		lmo0175	Putative peptidoglycan bound protein (LPXTG motif)	1.8.0	80.4348	45.4545
group_4055	A0A2Z5BWW4		RK57_02265	Molybdate metabolism regulator	5.2.0	19.5652	54.5455
inlJ_8	UPI00043541E8		HR60_04430	Cell surface protein		19.5652	54.5455
group_4622	Q8Y578		lmo2197	Lmo2197 protein	6.0.0	80.4348	45.4545
group_2561	UPI000D72CB8D			IS3 family transposase	4.4.0	80.4348	45.4545
group_4151	A0A3A8BXI7		yabJ	2-iminobutanoate/2-iminopropanoate deaminase (EC 3.5.99.10)	5.2.0	19.5652	54.5455
group_2568	Q8Y9X8		ltrA	Low temperature requirement protein A	4.1.0	80.4348	45.4545
group_3567	Q8Y7Y2		lmo1137	Lmo1137 protein	6.0.0	80.4348	45.4545
argJ_1	Q8Y6U7		lmo1584	Lmo1584 protein	5.2.0	80.4348	45.4545
group_4335	A0A1D2J1W2		CDR86_05500	Internalin	1.8.0	80.4348	45.4545
group_4153	A0A3A7KR34		inlJ_12	Internalin-J (Peptidoglycan-binding protein)	1.8.0	19.5652	54.5455
group_4330	Q8YAN2		lmo0085	Lmo0085 protein	5.1.0	80.4348	45.4545
group_4331	Q8YAL4		lmo0104	Lmo0104 protein	6.0.0	80.4348	45.4545
uvrA_2	Q8Y4F6		uvrA	UvrABC system protein A (UvrA protein) (Excinuclease ABC subunit A)	3.2.0	80.4348	45.4545
adaB	Q8Y534		lmo2242	Lmo2242 protein	3.2.0	80.4348	45.4545
group_4157	UPI000939B687			hypothetical protein		19.5652	54.5455
glpE	A0A3A8C167		glpE_1	Thiosulfate sulfurtransferase GlpE (EC 2.8.1.1)	4.1.0	80.4348	45.4545
group_4424	A0A1D2IWW8		CDR86_10445	Putative 3-methyladenine DNA glycosylase (EC 3.2.2.-)	3.2.0	80.4348	45.4545
group_3478	A0A0E1R3M5		inlA_2	Internalin-A	1.8.0	19.5652	54.5455
tylM1	A0A3A8BVR5		tylM1	dTDP-3-amino-3,6-dideoxy-alpha-D-glucopyranose N,N-dimethyltransferase (EC 2.1.1.235)	5.2.0	80.4348	45.4545
lolD	UPI000EF63221			ATP-binding cassette domain-containing protein	1.2.0	26.087	63.6364
group_1261	Q8Y3N2		lmo2803	Lmo2803 protein	6.0.0	73.913	36.3636
aroH	A0A1D2J080		aroH	Chorismate mutase AroH (EC 5.4.99.5)	2.2.0	73.913	36.3636
dhaM_1	A0A0E1R9L3		dhaM	PTS-dependent dihydroxyacetone kinase,phosphotransferase subunit dhaM (EC 2.7.1.-)	5.2.0	26.087	63.6364
group_689	A0A3A7UBE8		AF876_02227	Uncharacterized protein	1.2.0	73.913	36.3636
group_5175	A0A3A7PGJ7		AFX42_00809	Uncharacterized protein		0	18.1818
group_5177	UPI000BDF1D90			BspA family leucine-rich repeat surface protein	1.8.0	0	18.1818
group_5009	A0A3A6XXK8		sirc	Precorrin-2 dehydrogenase (EC 1.3.1.76)	2.5.0	0	18.1818
group_4992	A0A393IY47		D3B20_13165	Uncharacterized protein	5.2.0	0	18.1818
group_4993	A0A3A7CLP1		D3B20_13150	Uncharacterized protein	6.0.0	0	18.1818
group_3731	UPI000E6CAEA9			BspA family leucine-rich repeat surface protein	1.8.0	0	18.1818
ppnK1_2	UPI000D738E8C			NAD kinase	5.2.0	0	18.1818
group_5190	A0A3A7PES7		mshD	Mycothiol acetyltransferase (EC 2.3.1.189) (N-acetyltransferase)	5.2.0	0	18.1818
group_5182	UPI000BE06427			DNA cytosine methyltransferase		0	18.1818
group_5183	A0A3A2TIQ6		AFX42_02769	ATP-binding protein		0	18.1818
group_5184	A0A3A7D5I0		AFX42_02768	Uncharacterized protein		0	18.1818
group_5185	A0A3A7D4F3		AFX42_02327	DUF4435 domain-containing protein		0	18.1818
group_5186	A0A3A2T1D5		recF_2	ABC transporter ATP-binding protein (DNA replication and repair protein RecF)		0	18.1818
group_5187	A0A0E0UUJ4		LMM7_1122	Uncharacterized protein		0	18.1818
group_5188	A0A3A7P6J7		AFX42_02324	Uncharacterized protein		0	18.1818
group_5176	A0A393IIP4		AFX42_00806	Uncharacterized protein		0	18.1818
glnQ_2	UPI000E71158B		AF253_04480	ABC transporter ATP-binding protein		8.69565	36.3636
group_4693	A0A3A7SXN9		AF247_04435	Streptolysin associated protein SagD		8.69565	36.3636
group_3641	A0A3A7DQS9		AF247_04430	Bacteriocin biosynthesis cyclodehydratase		8.69565	36.3636
group_3640	A0A394XKL8		AF241_04465	SagB/ThcOx family dehydrogenase		8.69565	36.3636
group_3639	A0A0B8QY40		LmNIHS28_00811	ABC transporter permease		8.69565	36.3636
licH_1	UPI000EFDE50F			6-phospho-beta-glucosidase	2.1.1	91.3043	63.6364
group_1798	UPI000EFDE50F			6-phospho-beta-glucosidase	2.1.1	8.69565	36.3636
group_4692	A0A0B8RFY9		LmNIHS28_00810	Uncharacterized protein		8.69565	36.3636
group_51	A0A393IDA4		DN830_06205	LPXTG cell wall anchor domain-containing protein	6.0.0	8.69565	36.3636
group_3499	UPI000D0B11C5		C7K50_14635	Uncharacterized protein		45.6522	9.09091
group_3501	Q8Y3Z3		lmo2686	Lmo2686 protein	6.0.0	71.7391	36.3636
bioC	Q8Y7H2		lmo1308	Lmo1308 protein	3.8.0	71.7391	36.3636
group_44	UPI00098E51FB			transcriptional regulator	3.5.2	28.2609	63.6364
group_876	A0A1D2IYH2		CDR86_08530	Uncharacterized protein	6.0.0	28.2609	63.6364
group_1323	A0A393NY83		AF252_05645	Terminase large subunit		65.2174	27.2727
group_1930	UPI000987417B		C7K67_12540	Uncharacterized protein		65.2174	27.2727
group_1936	UPI0001E38E7D		lmo4a_1264	hypothetical protein		65.2174	27.2727
group_911	A0A394UBA6		AF237_14510	Phage portal protein		65.2174	27.2727
group_2560	UPI000BE05954			hypothetical protein	5.1.0	34.7826	72.7273
group_1329	A0A393DYM6		AF840_02541	Uncharacterized protein		56.5217	18.1818
group_661	UPI00025485A0		AJZ74_02635	Uncharacterized protein	5.2.0	56.5217	18.1818
group_1955	UPI000BE0056E			pyridoxal 5'-phosphate synthase glutaminase subunit PdxT	5.2.0	56.5217	18.1818
tsf_2	D7PCG5			Uncharacterized protein		43.4783	9.09091
clpP1	A0A3A7GTR6		clpp1	ATP-dependent Clp protease proteolytic subunit		43.4783	9.09091
group_4295	D7PCG6		CDR86_14670	DUF2786 domain-containing protein		43.4783	9.09091
group_4294	UPI000E7385DC			hypothetical protein		43.4783	9.09091
chpS	D7PCG9		CDR86_14685	AbrB/MazE/SpoVT family DNA-binding domain-containing protein (Putative PemI-like inhibitor)		43.4783	9.09091
mazF	D7PCH0		CDR86_14690	Putative PemK-like protein (Type II toxin-antitoxin system PemK/MazF family toxin)		43.4783	9.09091
group_4683	A0A393SKA6		AF239_00415	Uncharacterized protein	6.0.0	15.2174	45.4545
inlA_9	A0A3A2X399		D3B21_09430	LPXTG cell wall anchor domain-containing protein		15.2174	45.4545
group_366	A0A393SJQ0		AF264_04585	ABC transporter ATP-binding protein (Putative ABC transporter ATP-binding protein)	1.2.0	84.7826	54.5455
group_4041	A0A0E1R7D2		BN389_20230	Uncharacterized protein		15.2174	45.4545
group_1849	A0A3A7G8Z3		AF264_00205	ABC transporter ATP-binding protein (Putative ABC transporter ATP-binding protein)		15.2174	45.4545
group_197	A0A0H3G937		LMRG_02391	Uncharacterized protein	5.1.0	54.3478	18.1818
yjjG_2	A0A3A7DAW7		yjjg_1	HAD family hydrolase (Pyrimidine 5'-nucleotidase YjjG) (EC 3.1.3.5)	5.2.0	4.34783	27.2727
isfD	A0A3A7N465		AF239_02990	Putative oxidoreductase (EC 1.-.-.-) (SDR family NAD(P)-dependent oxidoreductase)		4.34783	27.2727
group_3708	A0A394R480		AF239_02995	MerR family transcriptional regulator (Putative HTH-type transcriptional regulator)		4.34783	27.2727
group_1939	A0A2A6A897		CDR86_05340	Phage tail protein		63.0435	27.2727
group_501	A0A394UQL1		AF258_00550	Internalin	1.8.0	63.0435	27.2727
nicS	A0A3A2WM62		AF239_07990	HTH-type transcriptional repressor (TetR/AcrR family transcriptional regulator)	3.5.2	36.9565	72.7273
group_2805	A0A3A7LSN2		AF818_02838	Uncharacterized protein	na	30.4348	0
group_1355	UPI00083DFC0A			VRR-NUC domain-containing protein		30.4348	0
group_684	UPI00070F78E1		ARD00_01562	Uncharacterized protein		30.4348	0
¥ Non L. monocytogenes species
† Description for each functional category code is presented below
[1.1.0] Cell envelope and cellular processes > Cell wall
[1.2.0] Cell envelope and cellular processes > Transport/binding proteins and lipoproteins
[1.3.0] Cell envelope and cellular processes > Sensors (signal transduction)
[1.4.0] Cell envelope and cellular processes > Membrane bioenergetics
[1.5.0] Cell envelope and cellular processes > Mobility and chemotaxis
[1.6.0] Cell envelope and cellular processes > Protein secretion
[1.7.0] Cell envelope and cellular processes > Cell division
[1.8.0] Cell envelope and cellular processes > Cell surface proteins
[1.9.0] Cell envelope and cellular processes > Soluble internalin
[1.10.0] Cell envelope and cellular processes > Transformation/competence
[2.1.0] Intermediary metabolism > Metabolism of carbohydrates and related molecule
[2.1.1] Intermediary metabolism > Metabolism of carbohydrates and related molecule > Specific pathways
[2.1.2] Intermediary metabolism > Metabolism of carbohydrates and related molecule > Main glycolytic pathways
[2.1.3] Intermediary metabolism > Metabolism of carbohydrates and related molecule > TCA cycle
[2.2.0] Intermediary metabolism > Metabolism of amino acids and related molecules
[2.3.0] Intermediary metabolism > Metabolism of nucleotides and nucleic acids
[2.4.0] Intermediary metabolism > Metabolism of lipids
[2.5.0] Intermediary metabolism > Metabolism of coenzymes and prosthetic groups
[2.6.0] Intermediary metabolism > Metabolism of phosphate
[3.1.0] Information pathways > DNA replication
[3.2.0] Information pathways > DNA restriction/modification and repair
[3.3.0] Information pathways > DNA recombination
[3.4.0] Information pathways > DNA packaging and segregation
[3.5.1] Information pathways > RNA synthesis > Initiation
[3.5.2] Information pathways > RNA synthesis > Regulation
[3.5.3] Information pathways > RNA synthesis > Elongation
[3.5.4] Information pathways > RNA synthesis > Termination
[3.6.0] Information pathways > RNA modification
[3.7.1] Information pathways > Protein synthesis > Ribosomal proteins
[3.7.2] Information pathways > Protein synthesis > Aminoacyl-tRNA synthetases
[3.7.3] Information pathways > Protein synthesis > Initiation
[3.7.4] Information pathways > Protein synthesis > Elongation
[3.7.5] Information pathways > Protein synthesis > Termination
[3.8.0] Information pathways > Protein modification
[3.9.0] Information pathways > Protein folding
[4.1.0] Other functions > Adaptation to atypical conditions
[4.2.0] Other functions > Detoxification
[4.3.0] Other functions > Phage-related functions
[4.4.0] Other functions > Transposon and IS
[4.5.0] Other functions > Miscellaneous
[5.1.0] Similar to unknown proteins > From Listeria
[5.2.0] Similar to unknown proteins > From other organisms
[6.0.0] No similarity

## Sheet: Sup. Table3
Supplementary Table 3. List of genes associated with biofilm production in BHI media supplemented with 0.85% NaCl at 37°C (pan-GWAS, p < 0.05).
GWAS name	Uniprot Entry	Organism¥	Gene name	Protein names	Functional category code†	% in weak biofilm formers	% in strong biofilm formers
group_3614	UPI000BDFAB31			hypothetical protein		9.09091	66.6667
eccCa1	A0A393D7A8		essC	ESAT-6 secretion machinery protein EssC (Type VII secretion protein EssC)	5.2.0	63.6364	8.33333
group_474	A0A393CRL8		AF264_01650	Putative sulfate transporter (SulP family inorganic anion transporter)	1.2.0	54.5455	4.16667
group_4197	UPI00098E3EF0			hypothetical protein		60.6061	8.33333
group_3636	A0A3A2YAK1		cas5b	Type I-B CRISPR-associated protein Cas5		27.2727	79.1667
cas1	UPI00092E4084		B0X19_02870	CRISPR-associated endonuclease Cas1		27.2727	79.1667
cas2	A0A0E0UTU7		cas2	CRISPR-associated endoribonuclease Cas2 (EC 3.1.-.-)		27.2727	79.1667
group_2659	A0A3A7SZG9		cas6	CRISPR-associated endoribonuclease Cas6		27.2727	79.1667
cas3	UPI00083D7946			CRISPR-associated helicase/endonuclease Cas3		27.2727	79.1667
group_311	A0A3A7W0T2		AF947_01398	Uncharacterized protein		24.2424	75
group_1331	A0A394UA13		AF237_14675	Uncharacterized protein		24.2424	75
group_1298	Q8Y842		lmo1076	Lmo1076 protein	1.1.0	60.6061	100
group_1807	UPI000BE00DE2			hypothetical protein		54.5455	8.33333
group_2195	A0A393SL84		coia	Competence protein CoiA	1.10.0	60.6061	12.5
group_2547	Q8Y403		lmo2675	Lmo2675 protein	6.0.0	39.3939	87.5
group_4631	UPI00074D6448		LM901004_160002	Uncharacterized protein		21.2121	70.8333
group_673	A0A394V0T8		AF237_14690	Uncharacterized protein		21.2121	70.8333
group_4145	A0A3A7PI72		AF239_03595	Permease (Putative two-component membrane permease complex subunit)	5.2.0	66.6667	16.6667
group_4422	Q8Y8I2		lmo0920	Lmo0920 protein	5.2.0	33.3333	83.3333
group_4655	UPI0001698DDC		LMJG_02653	Uncharacterized protein		3.0303	41.6667
group_2733	A0A3A7T550		clpP1	ATP-dependent Clp protease proteolytic subunit		3.0303	41.6667
group_2710	UPI00003CA3EB		AE052_00030	DUF3954 domain-containing protein		3.0303	41.6667
group_2474	UPI000D72D1E5			DHA2 family efflux MFS transporter permease subunit	1.2.0	69.697	20.8333
qacC	I7A797		bcrB	BcrB		0	33.3333
slmA	I7B1B9		bcrA	BcrA		0	33.3333
group_4280	S5XPK5			Glyoxalase family protein		0	33.3333
group_4281	UPI00003CAA5B		M643_p00795	Transposon tn1546 resolvase		0	33.3333
group_4282	UPI00003CAA5C			Putative resolvase		0	33.3333
ebrB	I6ZWM1		bcrC	BcrC		0	33.3333
marA	Q8Y803		lmo1116	Lmo1116 protein	3.5.2	63.6364	16.6667
group_4686	A0A393MBE2		cas7i	Type I-B CRISPR-associated protein Cas7/Cst2/DevR		27.2727	75
group_2660	A0A3A7IMJ8		cas8a1	Type I-B CRISPR-associated protein Cas8b1/Cst1		27.2727	75
group_1062	A0A393CV23		AF264_09920	Glycoside hydrolase family 65 protein	2.1.1	36.3636	0
group_3613	A0A3A7UAN8		AF252_15405	Uncharacterized protein		6.06061	45.8333
group_672	A0A1B2LR20		pLM-C-273_00081	Uncharacterized protein		21.2121	66.6667
group_494	A0A3A7W452		AF947_01400	Uncharacterized protein		24.2424	70.8333
group_5508	A0A3A7W759		AF951_01101	Uncharacterized protein		24.2424	70.8333
group_1914	A0A1B2LR10		pLM-C-273_00079	Uncharacterized protein		24.2424	70.8333
group_1317	A0A1B2LR19		pLM-C-273_00082	Uncharacterized protein		24.2424	70.8333
group_1318	A0A1B2LR12		pLM-C-273_00075	Phage minor capsid protein 2		24.2424	70.8333
group_4796	A0A3A2TCH8		AF255_15040	IclR family transcriptional regulator		12.1212	54.1667
group_3620	A0A2A6AA80		CDR86_02685	Uncharacterized protein	4.3.0	12.1212	54.1667
group_3665	UPI000C84336F			DUF1829 domain-containing protein		3.0303	37.5
group_2674	A0A2A6AA36		CDR86_02700	Uncharacterized protein		3.0303	37.5
group_4632	A0A1B2LR07		pLM-C-273_00077	Uncharacterized protein		3.0303	37.5
emrY	A0A3A8BX24		emrY	Putative multidrug resistance protein EmrY	1.2.0	33.3333	79.1667
group_893	Q8Y802		lmo1117	Lmo1117 protein	6.0.0	66.6667	20.8333
group_6123	A0A3A2UAF9		D3B62_10355	XRE family transcriptional regulator		0	29.1667
group_6122	UPI000BE0AF1F			site-specific integrase		0	29.1667
group_6121	A0A393IBI0		AF272_04760	Uncharacterized protein		0	29.1667
group_6120	A0A3A7S6F1		AF272_04755	Uncharacterized protein		0	29.1667
clpB_1	UPI000BE11C1D			ATP-dependent Clp protease ATP-binding subunit		0	29.1667
group_6112	A0A3A6XLA1		AF856_02019	Uncharacterized protein	6.0.0	0	29.1667
group_6119	A0A3A7SLG2		AF272_04750	Uncharacterized protein		0	29.1667
traC	UPI000EF5BB8B			DUF1738 domain-containing protein		0	29.1667
group_5610	S5XI77			Uncharacterized protein		0	29.1667
group_5607	A0A393MDT4		AF862_02995	IS30 family transposase		0	29.1667
group_5606	S5XPL2			Uncharacterized protein		0	29.1667
group_5609	A0A393Q5K9		AB922_00255	Uncharacterized protein		0	29.1667
qorB_1	S5Y6N6			Uncharacterized protein		0	29.1667
ravA_1	UPI000EF57D53			AAA family ATPase		0	29.1667
group_5845	UPI000CDB4CAA			hypothetical protein		0	29.1667
group_5846	A0A3A6X0N4		AF856_03033	Uncharacterized protein		0	29.1667
group_5834	UPI0005447E48		AF856_00972	Uncharacterized protein	2.5.0	0	29.1667
csbB	Q93RN0		mtrA	Dolichol-phosphate mannosyltransferase MtrA (Hypothetical glycosyl transferase)	1.1.0	66.6667	100
tagH	UPI000BDFED64			teichoic acids export ABC transporter ATP-binding subunit TagH	1.1.0	66.6667	100
malP	Q8Y5E3		lmo2121	Lmo2121 protein	2.1.1	66.6667	100
group_1153	A0A0E0UUS7		pncB	Nicotinate phosphoribosyltransferase (EC 6.3.4.21)	5.2.0	33.3333	0
rmlC	A0A1C7Q2S5		rfbC	dTDP-4-dehydrorhamnose 3,5-epimerase (EC 5.1.3.13) (Thymidine diphospho-4-keto-rhamnose 3,5-epimerase)	1.1.0	66.6667	100
group_2636	A0A1B2LR21		pLM-C-273_00076	Uncharacterized protein		27.2727	70.8333
group_3520	Q8YA27		lmo0338	Lmo0338 protein	6.0.0	27.2727	70.8333
group_2567	Q7AP83		lmo0320	Lmo0320 protein	1.8.0	27.2727	70.8333
mtlR_4	A0A3A8C544		mtlR_1	Transcriptional regulator MtlR	3.5.2	42.4242	4.16667
group_904	A0A3A7P9G8		inlJ_10	Class 1 internalin InlL (Internalin-J)	1.8.0	42.4242	4.16667
group_2730	A0A392X2X8		AF238_14485	Uncharacterized protein		6.06061	41.6667
group_1319	UPI0008692819			sugar-phosphate nucleotidyltransferase		6.06061	41.6667
ssb_4	UPI000BE1101C			hypothetical protein		24.2424	66.6667
group_2597	A0A393F8Q4		D3B62_10335	Uncharacterized protein		12.1212	50
group_1979	A0A0H3GEH2		LMRG_00323	Uncharacterized protein	6.0.0	36.3636	79.1667
group_473	A0A3A2JGS5		AF247_01515	Putative sulfate transporter (SulP family inorganic anion transporter)	1.2.0	36.3636	79.1667
group_3986	A0A3A8BQ69		yxlE	Negative regulatory protein YxlE		63.6364	20.8333
group_5451	A0A2A6A6P5		CDR86_09885	Uncharacterized protein		3.0303	33.3333
group_3780	A0A3A7G6J0		AF847_01785	DUF3850 domain-containing protein		3.0303	33.3333
group_903	A0A3A2NUT3		inlJ_11	Internalin-J (Peptidoglycan-binding protein)	1.8.0	3.0303	33.3333
group_5453	A0A2A6A785		CDR86_09870	XRE family transcriptional regulator		3.0303	33.3333
group_5454	A0A2A6A617		CDR86_09865	Uncharacterized protein		3.0303	33.3333
group_5445	UPI00083E1BDA			hypothetical protein	6.0.0	3.0303	33.3333
group_3782	A0A2A6A6S9		CDR86_09890	MerR family transcriptional regulator		3.0303	33.3333
group_3783	A0A2A6A5V6		CDR86_09875	XRE family transcriptional regulator		3.0303	33.3333
group_3454	A0A0B8RAV3		LmNIHS28_01817	Uncharacterized protein		30.303	0
group_4119	UPI000035D008		APS76_03080	CDP-glycerol glycerophosphotransferase family protein		30.303	0
tagB_2	A0A1D2ISQ5		CDR86_11250	Glycosyl transferase family 2	1.1.0	69.697	100
group_1891	Q8Y7T3		lmo1188	Lmo1188 protein	6.0.0	69.697	100
tagD	A0A1C7PZ73		tagD	Glycerol-3-phosphate cytidylyltransferase	1.1.0	69.697	100
tagF	A0A3A8BW41		tagF	Teichoic acid poly(Glycerol phosphate) polymerase (EC 2.7.8.12)		30.303	0
epsJ	A0A3A7GEL8		epsj	Glycosyltransferase family 2 protein (Putative glycosyltransferase EpsJ) (EC 2.4.-.-)		30.303	0
lytG_5	A0A3A8BW61		lytG_3	Exo-glucosaminidase LytG (EC 3.2.1.-)		30.303	0
group_3925	A0A3A8BY26		CFSAN002345_001436	Uncharacterized protein		30.303	0
group_4118	UPI000E6B7FBF			glycerol-3-phosphate cytidylyltransferase		30.303	0
pncB2	A0A0D8X9Q4		CDR86_11285	Nicotinate phosphoribosyltransferase (EC 6.3.4.21)	5.2.0	69.697	100
gtaB	UPI000931810D			UTP--glucose-1-phosphate uridylyltransferase GalU	1.1.0	69.697	100
nfrA1_1	A0A3A7H264		nfra1_2	FMN reductase (NADPH) (EC 1.5.1.38) (NADPH-dependent oxidoreductase)	1.4.0	69.697	100
ispD2_1	UPI0004D75A86		HT50_11035	2-C-methyl-D-erythritol 4-phosphate cytidylyltransferase (Fragment)	2.1.0	69.697	100
group_965	UPI000D6455E8		DF273_02615	Uncharacterized protein (Fragment)		30.303	0
group_4030	A0A0B8R4F9		LmNIHS28_01899	Teichoic acid biosynthesis protein		30.303	0
group_6291	UPI000BDFECA9			DUF262 domain-containing protein	5.2.0	30.303	0
group_3939	A0A0B8QQZ7		LmNIHS28_00261	Membrane protein		30.303	0
group_3938	Q9ZIC5		LmNIHS28_00260	Uncharacterized protein		30.303	0
group_4132	A0A3A2P6F9		AF241_04305	DUF5068 domain-containing protein		30.303	0
group_4130	UPI000D66B0A6		tagH	Teichoic acids export ABC transporter ATP-binding subunit TagH (Fragment)		30.303	0
group_4131	A0A3A8BVC9		tagG	Transport permease protein		30.303	0
group_1860	Q8YA42		lmo0322	Lmo0322 protein	5.2.0	69.697	100
group_4446	Q8Y839		lmo1079	Lmo1079 protein	5.2.0	69.697	100
group_477	Q8Y9M5		lmo0501	Lmo0501 protein	3.5.2	69.697	100
group_4454	Q8Y831		tarJ	Ribulose-5-phosphate reductase (Ribulose-5-P reductase) (EC 1.1.1.405) (Ribitol-5-phosphate dehydrogenase)	2.1.0	69.697	100
group_5994	A0A0H3GDM5		LMRG_00003	Uncharacterized protein	6.0.0	30.303	0
group_3885	A0A393D4V0		AF264_14565	Pyruvyl-transferase		30.303	0
group_3882	A0A3A6WVM4		AF241_14355	Uncharacterized protein	4.3.0	30.303	0
group_4672	UPI0009305ABB			GtrA family protein	1.1.0	69.697	100
group_4126	A0A3A7GN59		tarl	CDP-glycerol:glycerophosphate glycerophosphotransferase (Teichoic acid poly(Ribitol-phosphate) polymerase) (EC 2.7.8.-)		30.303	0
group_2892	UPI0009B09F82			GW domain-containing glycosaminoglycan-binding protein	1.8.0	30.303	0
group_3705	A0A3A7DYA1		AF249_03765	DUF1541 domain-containing protein		30.303	0
tagB_3	Q8Y830		tagB	TagB protein	1.1.0	69.697	100
group_2384	UPI000766C630		ERS409610_00158	Uncharacterized protein		30.303	0
ykoT	UPI000035CFFF		NT04LM_1735	Glycosyl transferase, group 2 family protein		30.303	0
sdpR	A0A3A8BPZ1		sdpR	Transcriptional repressor SdpR	3.5.2	30.303	0
group_4237	A0A394YEX0		AF264_00540	Endonuclease (Endonuclease/exonuclease/phosphatase family protein)	5.2.0	30.303	0
group_4238	A0A394Y3M2		AF264_00535	PH domain-containing protein		30.303	0
group_4123	A0A0E1R4Q8		ispD2	Ribitol-5-phosphate cytidylyltransferase (EC 2.7.7.40)		30.303	0
gutB	A0A3A7GLG3		tarj	Ribulose-5-phosphate reductase (Ribulose-5-P reductase) (EC 1.1.1.405) (Ribitol-5-phosphate dehydrogenase)		30.303	0
group_4125	UPI000D66CEA1		DF274_15095	Uncharacterized protein (Fragment)		30.303	0
group_4124	A0A3A8BY01		gtaB	UTP--glucose-1-phosphate uridylyltransferase (EC 2.7.7.9) (UDP-glucose pyrophosphorylase)		30.303	0
group_4127	A0A3A7GRB2		AF264_04425	Uncharacterized protein		30.303	0
group_4049	A0A3A8BMB0		blaSE	Serine protease (EC 3.4.21.-)		30.303	0
group_2752	A0A0H3GD86		LMRG_02933	Uncharacterized protein		30.303	0
group_3954	UPI000E3C8303			cell wall teichoic acid glycosylation protein GtcA		30.303	0
rffG	A0A1D2IST6		rfbB	dTDP-glucose 4,6-dehydratase (EC 4.2.1.46)	1.1.0	69.697	100
gltR_1	A0A0B8QZ17		LmNIHS28_01096	LysR family transcriptional regulator	3.5.2	69.697	100
arnT	A0A3A7F315		arnt	Phospholipid carrier-dependent glycosyltransferase (Undecaprenyl phosphate-alpha-4-amino-4-deoxy-L-arabinose arabinosyl transferase) (EC 2.4.2.43)		30.303	0
group_3762	A0A142EC64		pA144_0007	Uncharacterized protein		30.303	0
rmlD	A0A1D2ISS6		rfbD	dTDP-4-dehydrorhamnose reductase (EC 1.1.1.133)	1.1.0	69.697	100
rmlA1	A0A0D8X3Y7		rfbA	Glucose-1-phosphate thymidylyltransferase (EC 2.7.7.24)	1.1.0	69.697	100
group_3562	Q8Y850		lmo1068	Lmo1068 protein	6.0.0	69.697	100
epsJ_3	A0A3A8CCS3		epsJ_2	Putative glycosyltransferase EpsJ (EC 2.4.-.-)	1.1.0	69.697	100
epsJ_2	A0A3A7NTY9		epsJ_2	Glycosyltransferase (Putative glycosyltransferase EpsJ) (EC 2.4.-.-)	1.1.0	69.697	100
epsJ_1	Q8Y9M9		lmo0497	Lmo0497 protein	1.1.0	69.697	100
epsJ_4	A0A3A8BXQ8		epsJ_1	Putative glycosyltransferase EpsJ (EC 2.4.-.-)	1.1.0	69.697	100
group_4426	Q8Y8H1		lmo0933	Lmo0933 protein	1.1.0	69.697	100
group_749	Q8Y4S3		lmo2359	Lmo2359 protein	5.2.0	15.1515	54.1667
group_3667	UPI00074D6208		LM83088_160259	Uncharacterized protein		0	25
cwlO_1	A0A3A7JTC0		cwlO_2	Peptidoglycan DL-endopeptidase CwlO (EC 3.4.-.-)		0	25
group_3799	A0A3A7AUB6		AB922_00627	Uncharacterized protein		0	25
group_5575	A0A393NXT1		AB922_00593	Uncharacterized protein		0	25
group_5574	UPI000EF5AA7F			ImmA/IrrE family metallo-endopeptidase		0	25
group_5571	A0A3A7JXP8		AB922_00597	Restriction endonuclease		0	25
group_5570	A0A393QNC4		AB922_00598	Riboflavin synthase subunit alpha		0	25
group_5573	A0A3A7W8P2		AB922_00595	Uncharacterized protein		0	25
group_5572	A0A393SKE9		AF236_15490	Uncharacterized protein		0	25
group_5579	A0A3A7ST51		AB922_00589	Uncharacterized protein		0	25
nucH	A0A3A7QU08		nucH	Thermonuclease (EC 3.1.31.1)		0	25
group_6021	A0A2A6AA27		CDR86_02650	Uncharacterized protein	4.3.0	0	25
group_5550	UPI000D726E6E			hypothetical protein		0	25
group_5589	UPI000BE0B2D8			plasmid replication protein		0	25
rsrIM	UPI00003CAA42		pLIS100090	DNA modification methylase		0	25
group_5548	A0A393I3M4		AB922_00620	Uncharacterized protein		0	25
group_5549	A0A393VTF5		AF236_15595	Uncharacterized protein		0	25
group_5540	A0A393VTE6		AB922_00629	Uncharacterized protein		0	25
group_5541	A0A3A7TQJ4		AB922_00628	Uncharacterized protein		0	25
group_5542	UPI000EF5635A			DUF3324 domain-containing protein		0	25
group_5543	A0A393N4Q5		AB922_00625	Uncharacterized protein		0	25
group_5544	A0A3A7WL76		AB922_00624	Uncharacterized protein		0	25
group_5545	A0A3A7TAI8		AB922_00623	Uncharacterized protein		0	25
group_5546	A0A393QVS4		AB922_00622	Putative conjugal transfer protein (Type IV secretion protein)		0	25
group_5547	A0A3A7NVN4		AB922_00621	Uncharacterized protein		0	25
group_5584	UPI000E73B5A8			hypothetical protein		0	25
group_5585	A0A3A7M9C2		AB922_00583	XRE family transcriptional regulator		0	25
group_5586	A0A392WM50		AB922_00582	Uncharacterized protein		0	25
group_5587	UPI000EF5BA74			IS3 family transposase		0	25
group_5580	UPI00003CAA45		AJN46_07220	Uncharacterized protein		0	25
group_5581	D7V1H8	Listeria grayi	HMPREF0556_plasmid12603	Uncharacterized protein		0	25
group_5582	A0A393RIL7		AB922_00586	Uncharacterized protein		0	25
group_5583	A0A3A7W8N1		AB922_00585	Uncharacterized protein		0	25
group_5588	A0A3A7P0S6		AB922_00580	Uncharacterized protein		0	25
group_5578	A0A3A7K0H3		AB922_00590	Uncharacterized protein		0	25
copY	A0A392WH77		copy	CopY/TcrY family copper transport repressor (Transcriptional repressor CopY)		0	25
rhlE	UPI000869703C			hypothetical protein		0	25
group_5559	A0A3A7MIR8		AB922_00609	Conjugal transfer protein TraG		0	25
group_5558	A0A393T254		AB922_00610	Uncharacterized protein		0	25
group_5557	A0A3A7NVP5		AB922_00611	Uncharacterized protein		0	25
group_5556	A0A393QNZ5		AB922_00612	Uncharacterized protein		0	25
group_5555	A0A3A7M9E3		AB922_00613	Uncharacterized protein		0	25
group_5554	A0A393N712		AB922_00614	Uncharacterized protein		0	25
group_5553	UPI000C86C85D		C1I18_15230	Uncharacterized protein (Fragment)		0	25
group_5552	A0A393QP37		AB922_00616	Sodium:dicarboxylate symporter family protein		0	25
group_5551	D7V1E8	Listeria grayi	HMPREF0556_plasmid12573	Uncharacterized protein		0	25
group_5564	A0A3A7VTB4		AB922_00604	Uncharacterized protein		0	25
group_5562	A0A394RJT3		AB922_00606	Uncharacterized protein		0	25
group_5563	A0A393TGS3		AB922_00605	DUF87 domain-containing protein		0	25
group_5560	A0A393PMD5		AB922_00608	Uncharacterized protein		0	25
group_5561	A0A393VTG5		AB922_00607	Uncharacterized protein		0	25
group_5569	A0A392WH96		AB922_00599	Uncharacterized protein		0	25
group_5593	A0A393W756		AB922_00575	Restriction endonuclease		0	25
group_5592	A0A3A7AMA0		AB922_00576	Site-specific DNA-methyltransferase		0	25
group_5591	A0A393QQU6		AB922_00577	Uncharacterized protein		0	25
group_5596	UPI000D729918			IS6 family transposase		0	25
group_5594	A0A1X9VTW9	Leuconostoc mesenteroides	BSR26_10010	DNA methyltransferase		0	25
group_5566	A0A393QP03		AF236_15520	Uncharacterized protein		0	25
group_5567	A0A393SB73		AB922_00601	Fructose 1,6-bisphosphatase		0	25
tnsB	S5XPZ4			Putative transposase		0	25
group_5568	A0A393QVU4		AB922_00600	Uncharacterized protein		0	25
group_5539	UPI0001B4211E		AB922_00630	Uncharacterized protein		0	25
group_5538	A0A393NZ28		AF236_15655	Uncharacterized protein		0	25
group_5531	Q2V4W5		pCT0006	Site-specific recombinase, resolvase family		0	25
group_5533	Q2V4W3		pCT0008	Cation-transporting ATPase E1-E2 family		0	25
group_5532	Q2V4W4		pCT0007	Cadmium efflux system accessory protein		0	25
group_5535	UPI000D73450A			DNA recombinase		0	25
group_5534	UPI000931B2A1			transporter		0	25
group_5537	S5XI53			Pli0065		0	25
group_5536	UPI000C86D6AB			IS6 family transposase		0	25
group_2447	Q8Y9C6		lmo0606	Lmo0606 protein	3.5.2	39.3939	4.16667
group_3532	Q8Y9D1		lmo0601	Lmo0601 protein	1.8.0	63.6364	95.8333
group_3961	A0A0E0UZG3		LMM7_2508	Uncharacterized protein	6.0.0	36.3636	4.16667
group_4198	W5U092		lntA	Nuclear-targeted protein A	6.0.0	36.3636	4.16667
group_4184	A0A394ZL82		AF264_02035	DUF4097 domain-containing protein	1.8.0	36.3636	4.16667
group_2446	Q8Y9C6		lmo0606	Lmo0606 protein	3.5.2	63.6364	95.8333
group_2040	A0A3A7F101		AF264_14455	Ribonuclease (EC 3.1.-.-)	5.2.0	51.5152	87.5
manZ_2	Q8YAT9		lmo0024	Lmo0024 protein	1.2.0	93.9394	62.5
group_2709	A0A394THM9		AF251_11415	RNA polymerase subunit sigma-70 (Sigma-70 family RNA polymerase sigma factor)		6.06061	37.5
group_1945	A0A3A2LWG0		AF238_14270	DUF2705 domain-containing protein		6.06061	37.5
group_5797	A0A3A7RAL1		ykfA	LD-carboxypeptidase (Putative murein peptide carboxypeptidase) (EC 3.4.16.-)	4.5.0	6.06061	37.5
group_671	UPI00098E2822			hypothetical protein		24.2424	62.5
nifS	Q8Y5N5		lmo2022	Lmo2022 protein	2.5.0	24.2424	62.5
group_3664	A0A3A2V097		AF255_15050	Uncharacterized protein	6.0.0	27.2727	66.6667
group_3618	A0A3A7RSE5		AF249_11800	Single-stranded DNA-binding protein		12.1212	45.8333
group_1898	A0A3A6XF63		AF847_02154	Uncharacterized protein		12.1212	45.8333
group_5501	A0A392ZMB7		inlA_5	Internalin-A (LPXTG cell wall anchor domain-containing protein)		12.1212	45.8333
yxlE	UPI000E759913		yxle	Negative regulatory protein YxlE	5.2.0	36.3636	75
group_639	A0A3A7GLC4		zosa_1	Heavy metal translocating P-type ATPase (Zinc-transporting ATPase) (EC 3.6.3.-)	1.2.0	57.5758	20.8333
ytrB_3	A0A0E1R8M1		yhcG	Uncharacterized ABC transporter ATP-binding protein YhcG	1.2.0	27.2727	0
group_3841	UPI000E6B9871			hypothetical protein		27.2727	0
group_5915	A0A0H3G8Y5		LMRG_02330	Uncharacterized protein	6.0.0	27.2727	0
group_397	A0A0B8R5D0		LmNIHS28_00068	Uncharacterized protein	5.1.0	72.7273	100
group_5722	UPI0009853537			hypothetical protein		27.2727	0
fosB	A0A0B8R4C4		LmNIHS28_00813	Glyoxalase	6.0.0	27.2727	0
hrtA_2	A0A0E1RFE7		hrtA	Putative hemin import ATP-binding protein HrtA (EC 3.6.3.-)	1.2.0	27.2727	0
group_2750	A0A0H3GCJ6		LMRG_02892	Uncharacterized protein		27.2727	0
group_488	A0A3A7U2K0		AF856_02018	Carbohydrate deacetylase (EC 3.5.1.-) (ChbG/HpnK family deacetylase)	5.2.0	27.2727	0
group_5916	A0A0H3GCY0		LMRG_02891	Uncharacterized protein		27.2727	0
group_3668	A0A3A2JQP2		D3B79_08735	PBSX family phage terminase large subunit		3.0303	29.1667
group_445	Q8Y698		lmo1798	Lmo1798 protein	5.2.0	3.0303	29.1667
group_1986	UPI00047C87C6			hypothetical protein	4.3.0	3.0303	29.1667
group_5444	A0A3A2L9Q7		AF847_01784	Preprotein translocase subunit YajC		3.0303	29.1667
yfkN	UPI0000F3E6A2		LMRG_01845	Uncharacterized protein	5.2.0	30.303	66.6667
group_3700	UPI000984B87F			hypothetical protein		33.3333	4.16667
group_401	A0A394XJ12		AF264_14015	Uncharacterized protein		33.3333	4.16667
group_5799	UPI00092FB1F5			arsenic metallochaperone ArsD family protein		33.3333	4.16667
group_5471	A0A3A7D900		AF847_03067	DUF3850 domain-containing protein		9.09091	41.6667
group_5473	A0A3A7YSL8		AF844_01551	Uncharacterized protein		9.09091	41.6667
group_5431	A0A2A6A227		CDR86_14950	Uncharacterized protein		9.09091	41.6667
group_5432	UPI00000CCA78		pLIS100300	ParA family protein		9.09091	41.6667
group_162	A0A394V460		essC	ESAT-6 secretion machinery protein EssC (Type VII secretion protein EssC)	5.2.0	9.09091	41.6667
group_5796	UPI0009301249			cytadherence accessory protein		9.09091	41.6667
group_3825	A0A393Q993		AF238_14460	Uncharacterized protein		9.09091	41.6667
group_3824	A0A3A2QTE1		AF238_14465	Uncharacterized protein		9.09091	41.6667
group_5831	UPI000E7682E3			Dna2/Cas4 domain-containing protein		9.09091	41.6667
group_68	Q8YA28		lmo0337	Lmo0337 protein	5.1.0	18.1818	54.1667
inlA_7	L7X106		inlA	Internalin A	1.8.0	54.5455	87.5
group_2056	A0A3A6WUY8		AF251_14005	Uncharacterized protein		45.4545	12.5
group_1699	A0A2Z5C4D1		RK57_13295	UPF0637 protein RK57_13295	5.2.0	45.4545	12.5
group_3917	A0A0H3G8X1		LMRG_02492	Uncharacterized protein		45.4545	12.5
group_178	UPI000BDFE765		AWK33_07760	hypothetical protein		0	20.8333
group_6033	A0A3A7UW75		secB	Protein-export protein SecB		0	20.8333
group_6032	A0A3A6X357		AF856_01589	Uncharacterized protein		0	20.8333
group_318	A0A393P2S7		AF856_01561	DUF1064 domain-containing protein	4.3.0	0	20.8333
group_6019	A0A2A6AAG8		CDR86_02670	XRE family transcriptional regulator		0	20.8333
group_6018	A0A0B8RGQ4		CDR86_02675	Gp33 protein (XRE family transcriptional regulator)		0	20.8333
group_4801	A0A3A2R9E5		D3B46_07385	Uncharacterized protein		0	20.8333
group_6020	A0A2A6AAX3		CDR86_02665	Uncharacterized protein		0	20.8333
group_66	UPI000930FC04			hypothetical protein	6.0.0	0	20.8333
group_6051	A0A3A7TMP1		AF856_01566	Uncharacterized protein		0	20.8333
group_6031	UPI00086B6770			hypothetical protein		0	20.8333
group_1322	A0A1D2IMX9		CDR86_05480	Uncharacterized protein		6.06061	33.3333
group_693	UPI000479B88B			hypothetical protein	na	6.06061	33.3333
group_2657	A0A2Z5C560		RK57_09450	Endonuclease	5.2.0	6.06061	33.3333
gadB_2	A0A241SSP1		gadB	Glutamate decarboxylase (EC 4.1.1.15)	2.2.0	93.9394	66.6667
group_2635	A0A1B2LR14		pLM-C-273_00080	Uncharacterized protein		6.06061	33.3333
group_1951	A0A3A2UIX5		AF252_11530	Uncharacterized protein		6.06061	33.3333
group_2741	A0A3A2SDU8		D3B73_13335	SMI1/KNR4 family protein	6.0.0	39.3939	8.33333
chiA1	Q8YAL3		lmo0105	Lmo0105 protein	2.1.1	60.6061	91.6667
copB	UPI000E76FAAA			copper-translocating P-type ATPase		39.3939	8.33333
group_489	A0A393SSR6		AF245_00250	SMI1/KNR4 family protein	6.0.0	60.6061	91.6667
group_4056	A0A393JPV1		AF241_07740	Uncharacterized protein	6.0.0	24.2424	0
group_4114	A0A2Z5C2X9		RK57_13530	Uncharacterized protein	5.1.0	24.2424	0
group_6284	A0A0H3GFH8		LMRG_02220	Uncharacterized protein	6.0.0	24.2424	0
group_6280	A0A3A7NSF4		AFX80_00023	Uncharacterized protein		24.2424	0
group_6281	A0A3A7NH96		AFX80_00025	Uncharacterized protein		24.2424	0
group_3875	A0A3A7Q520		AEZ78_00963	Uncharacterized protein		24.2424	0
group_3924	UPI0009B11300			GW domain-containing glycosaminoglycan-binding protein		24.2424	0
group_2173	Q8Y4R2		lmo2372	Lmo2372 protein	1.2.0	75.7576	100
group_6273	A0A3A7UXE8		AF273_02455	Uncharacterized protein		24.2424	0
group_6272	A0A3A7V8A6		AF252_02435	Sugar-phosphate nucleotidyltransferase		24.2424	0
group_6271	UPI00053BE8EB		DSD43_08455	Uncharacterized protein		24.2424	0
group_6270	UPI000678F014		KO07_03320	Uncharacterized protein		24.2424	0
group_6277	A0A393A7N5		DOZ93_04605	Phage antirepressor		24.2424	0
glnQ_2	UPI000E71158B		AF253_04480	ABC transporter ATP-binding protein		24.2424	0
group_6265	UPI00076722D3		AXF25_01535	Uncharacterized protein		24.2424	0
group_6263	UPI000507E686		AF821_01501	Uncharacterized protein		24.2424	0
group_6279	A0A3A7NV98		AFX80_00020	Uncharacterized protein	4.3.0	24.2424	0
group_4693	A0A3A7SXN9		AF247_04435	Streptolysin associated protein SagD		24.2424	0
group_294	UPI000BE003A6			helicase SNF2		24.2424	0
group_6276	A0A3A7EN18		AFX46_00136	XRE family transcriptional regulator		24.2424	0
group_3878	A0A393A2Z5		DOZ93_04615	XRE family transcriptional regulator		24.2424	0
group_3873	UPI0004D8BD21		ARJ20_16270	Uncharacterized protein		24.2424	0
group_3876	UPI00074D51A1		LM800396_140057	Uncharacterized protein		24.2424	0
group_3877	A0A3A7UV92		ID87_02058	Uncharacterized protein		24.2424	0
group_3874	A0A0V7YCU8	Enterococcus faecium (Streptococcus faecium)	AOY33_09325	Uncharacterized protein		24.2424	0
group_1839	UPI000E75DD0C		DYZ86_01994	Uncharacterized protein	5.1.0	24.2424	0
group_3641	A0A3A7DQS9		AF247_04430	Bacteriocin biosynthesis cyclodehydratase		24.2424	0
group_3640	A0A394XKL8		AF241_04465	SagB/ThcOx family dehydrogenase		24.2424	0
group_2760	UPI00086F2DD0			DUF1738 domain-containing protein		24.2424	0
bcgIB	UPI0009850DB7		CJV36_12055	Uncharacterized protein		24.2424	0
bcgIA	UPI00074D58A5		CJV36_12060	Adenine methyltransferase		24.2424	0
group_938	Q8YAG9		lmo0157	Lmo0157 protein	3.2.0	24.2424	0
group_6253	UPI000BE1046E			relaxase		24.2424	0
group_6255	E6EXY6	Enterococcus faecalis TX0630	HMPREF9511_01683	Uncharacterized protein		24.2424	0
group_6254	UPI00098E5223			plasmid mobilization relaxosome protein MobC		24.2424	0
group_6256	UPI0004D69275		ARJ20_16365	LPXTG cell wall anchor domain-containing protein		24.2424	0
group_6258	UPI000BE07A8C			CHAP domain-containing protein		24.2424	0
group_3639	A0A0B8QY40		LmNIHS28_00811	ABC transporter permease		24.2424	0
yofA	A0A393QJ60		yofA	HTH-type transcriptional regulator YofA (LysR family transcriptional regulator)		24.2424	0
licH_1	UPI000EFDE50F			6-phospho-beta-glucosidase	2.1.1	75.7576	100
group_1798	UPI000EFDE50F			6-phospho-beta-glucosidase	2.1.1	24.2424	0
group_487	A0A3A7GDL7		AF264_00475	Carbohydrate deacetylase (EC 3.5.1.-) (ChbG/HpnK family deacetylase)	5.2.0	75.7576	100
group_4692	A0A0B8RFY9		LmNIHS28_00810	Uncharacterized protein		24.2424	0
group_6264	A0A0H3GD71		LMRG_02934	Uncharacterized protein		24.2424	0
group_6266	A0A3A7MCD0		AF821_01506	Uncharacterized protein		24.2424	0
group_6267	A0A0H3G912		LMRG_02574	GNAT family acetyltransferase		24.2424	0
group_6260	Q2V4W9		pCT0002	Uncharacterized protein		24.2424	0
group_6261	UPI00074D5B8B		LM800396_140058	Uncharacterized protein		24.2424	0
group_6262	A0A3A7YC45		AF821_01500	Uncharacterized protein		24.2424	0
group_6268	A0A3A7URE0		ID87_02064	Uncharacterized protein		24.2424	0
mco	UPI000A1FFD33			copper oxidase		24.2424	0
hsdM	A0A3A7RFF8		hsdM	SAM-dependent DNA methyltransferase (Type I restriction enzyme EcoKI M protein) (EC 2.1.1.72)		24.2424	0
hsdR	A0A3A7Y0A7		hsdR	Type I restriction endonuclease subunit R (Type-1 restriction enzyme R protein) (EC 3.1.21.3)		24.2424	0
group_4899	A0A393JAZ3		inlA_6	DUF5011 domain-containing protein (Internalin-A)		15.1515	45.8333
group_3797	A0A3A2L4U9		AF238_14470	Uncharacterized protein		15.1515	45.8333
group_5509	A0A3A2KDS0		AF273_15200	Uncharacterized protein		15.1515	45.8333
group_388	UPI0009870563			DnaD domain protein		15.1515	45.8333
group_4112	A0A0B8RBG4		LmNIHS28_00797	Uncharacterized protein	6.0.0	30.303	4.16667
group_2486	A0A3A7PTC4		AF251_01345	DNA double-strand break repair Rad50 ATPase		30.303	4.16667
group_4113	UPI0004311060		HR60_02825	Membrane protein		30.303	4.16667
group_4194	A0A3A8BYI6		CFSAN002345_001197	Uncharacterized protein		30.303	4.16667
group_4195	A0A0B8RHP3		LmNIHS28_01665	Uncharacterized protein		30.303	4.16667
group_1150	A0A394RBJ1		AF239_04485	Uncharacterized protein		30.303	4.16667
group_3850	A0A0H3GHG8		LMRG_00005	Uncharacterized protein		30.303	4.16667
group_4224	A0A3A7A655		AF241_00720	Peptidase (Putative peptidase) (EC 3.4.21.-)	2.2.0	30.303	4.16667
group_2501	A0A394ZN44		AF264_00790	YafY family transcriptional regulator	3.5.2	30.303	4.16667
tatAy	Q8YA04		tatA	Sec-independent protein translocase protein TatA	5.2.0	69.697	95.8333
group_5404	A0A142EC67		pA144_0010	Uncharacterized protein		30.303	4.16667
group_2381	A0A394ZTP0		AF264_04540	Uncharacterized protein	5.1.0	30.303	4.16667
group_2751	UPI0000F3E668		LMRG_00004	Uncharacterized protein	6.0.0	30.303	4.16667
efeU	Q8YA02		lmo0365	Lmo0365 protein	5.2.0	69.697	95.8333
efeM	Q8YA01		lmo0366	Lmo0366 protein	1.2.0	69.697	95.8333
group_3761	A0A142EC65		pA144_0008	Uncharacterized protein		30.303	4.16667
group_5405	A0A142EC66		pA144_0009	Uncharacterized protein		30.303	4.16667
tatC2	Q8YA05		tatC	Sec-independent protein translocase protein TatC	5.2.0	69.697	95.8333
group_6278	A0A393AES1		DOZ93_04600	Uncharacterized protein		21.2121	0
group_295	UPI00042E7F14		ARK89_15370	Uncharacterized protein		21.2121	0
wapA	A0A0E1R9W5		wapA_2	Wall-associated protein		21.2121	0
group_6269	A0A3A7V3E1		immR_3	HTH-type transcriptional regulator ImmR		21.2121	0
group_2069	A0A0H3GGP2		LMRG_02453	Mannose-specific PTS system IID component	1.2.0	9.09091	37.5
group_5469	UPI00074D5C6E		DB955_12755	Uncharacterized protein		9.09091	37.5
group_2747	A0A3A7GK30		dnax_1	DNA polymerase III subunit gamma/tau (EC 2.7.7.7)	3.1.0	42.4242	12.5
cshA_1	UPI000E748D91		yfml	Putative ATP-dependent RNA helicase YfmL	3.6.0	42.4242	12.5
group_590	A0A0B8R1T6		topA	DNA topoisomerase 1 (EC 5.99.1.2) (DNA topoisomerase I)	3.4.0	42.4242	12.5
group_343	A0A393RXH2		uvra_1	UvrABC system protein A (UvrA protein) (Excinuclease ABC subunit A)	3.2.0	42.4242	12.5
group_464	A0A393AUV1		ddrA	Diol dehydratase reactivase subunit alpha (Diol dehydratase-reactivating factor alpha subunit)	2.1.1	42.4242	12.5
group_948	A0A3A8BZW0		manZ_2	PTS system mannose-specific EIID component	1.2.0	42.4242	12.5
group_1046	A0A241ST46		arpJ	Amino acid ABC transporter, permease protein	1.2.0	42.4242	12.5
bglF_4	Q8Y3P7		bvrB	Beta-glucoside-specific phosphotransferase enzyme II ABC component	1.2.0	57.5758	87.5
group_276	A0A393UU69		inlJ_12	Cell surface protein (Internalin-J) (LPXTG cell wall anchor domain-containing protein)	1.8.0	42.4242	12.5
group_3512	Q8XFU0		lmo0174 lmo0329 lmo0827	Lmo0174 protein (Lmo0329 protein) (Lmo0827 protein)		57.5758	87.5
group_2141	A0A3A8BU08		ywtF	Putative transcriptional regulator YwtF	3.5.2	42.4242	12.5
group_762	A0A0B8RIH2		LmNIHS28_02100	2-nitropropane dioxygenase	5.2.0	42.4242	12.5
group_2444	A0A394ZP22		AF264_02070	ABC transporter ATP-binding protein (Putative ABC transporter ATP-binding protein)	1.2.0	42.4242	12.5
group_1633	A0A3A8BTZ2		iscS_1	Cysteine desulfurase IscS (EC 2.8.1.7)	2.5.0	42.4242	12.5
group_1698	Q8Y853		lmo1065	UPF0637 protein lmo1065	5.2.0	57.5758	87.5
group_2638	A0A1D2J2T1		CDR86_02640	Uncharacterized protein	6.0.0	18.1818	50
group_1919	A0A393FFS4		AF249_11805	Uncharacterized protein	4.3.0	18.1818	50
group_271	A0A393EUH1		AF249_11760	Uncharacterized protein	6.0.0	18.1818	50
lolD	UPI000EF63221			ATP-binding cassette domain-containing protein	1.2.0	45.4545	16.6667
group_3916	A0A3A7D3S5		AF251_14010	Uncharacterized protein		45.4545	16.6667
group_689	A0A3A7UBE8		AF876_02227	Uncharacterized protein	1.2.0	54.5455	83.3333
group_179	A0A3A6XDK1		cwlk_1	M15 family peptidase (Peptidoglycan L-alanyl-D-glutamate endopeptidase CwlK) (EC 3.4.-.-)		0	16.6667
group_6128	A0A3A7DT48		ydag	General stress protein (General stress protein 26)	5.2.0	0	16.6667
group_6127	A0A393PKW4		AF856_02681	Uncharacterized protein		0	16.6667
group_6126	UPI000C184228		P734_13635	Uncharacterized protein		0	16.6667
group_6125	A0A3A7YXF2		aroH_3	Chorismate mutase AroH (EC 5.4.99.5)	2.2.0	0	16.6667
group_6124	A0A3A7Z5T3		rsbRD_1	RsbT co-antagonist protein RsbRD (STAS domain-containing protein)	3.5.2	0	16.6667
dacA_1	A0A3A8C0D1		dacA_1	D-alanyl-D-alanine carboxypeptidase DacA (EC 3.4.16.4)	1.1.0	100	83.3333
group_6116	A0A3A6X160		AF856_00673	Uncharacterized protein		0	16.6667
group_6114	UPI0001975C76		AF856_01874	Uncharacterized protein	5.1.0	0	16.6667
group_6115	A0A3A2QZK9		AF856_00674	Uncharacterized protein		0	16.6667
group_6113	A0A3A7SN42		AF856_01875	Uncharacterized protein		0	16.6667
group_6110	UPI00083D8768			DEAD/DEAH box helicase		0	16.6667
group_6111	UPI000C86987A		DB955_06525	DUF3310 domain-containing protein		0	16.6667
group_6118	A0A3A2R9S0		AF856_00671	Subtilase		0	16.6667
rsbRD_2	A0A3A8C0Q6		rsbRD_1	RsbT co-antagonist protein RsbRD	3.5.2	100	83.3333
group_3849	UPI000C82ECAA		AE052_00662	Uncharacterized protein		0	16.6667
group_60	UPI000BE0D727		DSD41_15835	Pentapeptide repeat-containing protein		0	16.6667
pabB	A0A393CPU5		pabB	Aminodeoxychorismate synthase component 1 (Aminodeoxychorismate synthase component I) (EC 2.6.1.85)	2.2.0	100	83.3333
group_3804	UPI0005DF0EE0		UF18_04880	Uncharacterized protein		0	16.6667
group_5612	A0A393NK10		AB922_00245	Uncharacterized protein		0	16.6667
bepR	A0A3A7D1L4		AF264_13415	TetR/AcrR family transcriptional regulator	3.5.2	100	83.3333
group_6109	A0A3A7IZB5		AF856_03129	Uncharacterized protein		0	16.6667
feaR	A0A3A8C0I4		feaR	Transcriptional activator FeaR	3.5.2	100	83.3333
sauU	A0A3A2S3I3		sauu	MFS transporter (Putative sulfoacetate transporter SauU)	1.2.0	100	83.3333
group_4673	A0A2A6A8Y8		CDR86_05485	Uncharacterized protein		0	16.6667
ftsH_2	A0A3A7DV86		ftsh_1	ATP-binding protein (ATP-dependent zinc metalloprotease FtsH) (EC 3.4.24.-)		0	16.6667
ydaG	A0A394XK17		ydag	General stress protein (General stress protein 26)	5.2.0	100	83.3333
group_3867	A0A393UGI5		DCT05_12735	Uncharacterized protein		0	16.6667
group_5979	A0A393TCN4		AF828_02778	Uncharacterized protein		0	16.6667
group_1984	UPI000771AA2D			hypothetical protein	6.0.0	0	16.6667
traD	A0A3A8AEL8		traG	Conjugal transfer protein TraG		0	16.6667
pabA_2	A0A3A7DMV1		paba_2	Aminodeoxychorismate synthase component 2 (EC 2.6.1.85) (Aminodeoxychorismate/anthranilate synthase component II)	2.2.0	0	16.6667
group_5935	UPI0005C68DD0			hypothetical protein	4.3.0	0	16.6667
group_6217	UPI00076181B6			hypothetical protein	6.0.0	0	16.6667
group_6130	UPI00083CAFD8			aminodeoxychorismate synthase component I	2.2.0	0	16.6667
group_6131	A0A3A6XIE2		daca_2	D-alanyl-D-alanine carboxypeptidase (D-alanyl-D-alanine carboxypeptidase DacA) (EC 3.4.16.4)		0	16.6667
group_6133	A0A3A7DM63		fabg_3	3-oxoacyl-[acyl-carrier-protein] reductase FabG (EC 1.1.1.100) (SDR family NAD(P)-dependent oxidoreductase)	2.1.1	0	16.6667
group_6134	A0A3A2QX50		sauu	MFS transporter (Putative sulfoacetate transporter SauU)	1.2.0	0	16.6667
group_6136	A0A3A6WQT3		AF856_02180	Uncharacterized protein		0	16.6667
group_6137	A0A393IRF0		D3B86_12220	Uncharacterized protein		0	16.6667
group_6135	A0A3A7YZM5		feaR	Helix-turn-helix domain-containing protein (Transcriptional activator FeaR)	3.5.2	0	16.6667
mtrR	A0A393NQA7		mtrr	HTH-type transcriptional regulator MtrR (TetR/AcrR family transcriptional regulator)	3.5.2	0	16.6667
fabG_1	A0A3A7DKS1		fabg_2	3-oxoacyl-[acyl-carrier-protein] reductase FabG (EC 1.1.1.100) (KR domain-containing protein) (SDR family NAD(P)-dependent oxidoreductase)	2.1.1	100	83.3333
group_513	A0A393M724		DN831_08165	Uncharacterized protein	6.0.0	0	16.6667
group_4099	UPI000D648E93		DF275_07015	Uncharacterized protein (Fragment)		36.3636	8.33333
iscS_1	Q8Y713		lmo1513	Lmo1513 protein	2.5.0	63.6364	91.6667
group_3931	A0A2Z5BZG6		RK57_07490	Uncharacterized protein	6.0.0	36.3636	8.33333
group_3888	A0A0B8RBN9		LmNIHS28_00109	Uncharacterized protein	6.0.0	36.3636	8.33333
efeN	Q8YA00		lmo0367	Deferrochelatase/peroxidase (EC 1.11.1.-)	5.2.0	63.6364	91.6667
group_511	A0A3A7GBM6		chia1	Chitinase (Chitinase A1) (EC 3.2.1.14)	2.1.1	36.3636	8.33333
group_4477	A0A3A6ZKA9		AF947_02068	Uncharacterized protein		6.06061	29.1667
group_3741	A0A393MUK4		D3B04_11680	DUF3310 domain-containing protein		6.06061	29.1667
group_180	UPI000BDFE765			hypothetical protein		6.06061	29.1667
group_4649	A0A3A7T6Q6		AF249_11825	Uncharacterized protein	4.3.0	6.06061	29.1667
zosA	A0A3A7WV50		zosA	Heavy metal translocating P-type ATPase (Zinc-transporting ATPase) (EC 3.6.3.-)	1.2.0	48.4848	79.1667
group_4803	A0A3A7BSB1		AE233_02875	Peptide ABC transporter permease		24.2424	54.1667
ybiA	A0A0B8R4G2		LmNIHS28_00503	Swarming motility protein YbiA		72.7273	41.6667
comK_1	UPI000BE018FA			competence protein ComK	na	30.303	62.5
group_155	A0A394UFW5		inlD	Class 1 internalin InlD (Internalin-A)	1.8.0	30.303	62.5
group_131	A0A393RNT2		AF264_14030	Uncharacterized protein	6.0.0	33.3333	8.33333
group_2647	A0A3A2YHL0		AF252_05590	ATP-dependent helicase (DEAD/DEAH box helicase)		33.3333	8.33333
group_2522	A0A3A2PCV4		comEC_1	ComE operon protein 3 (MBL fold metallo-hydrolase)	1.10.0	33.3333	8.33333
group_676	Q8Y496		ami	Autolysin, amidase	1.8.0	66.6667	91.6667
group_1332	UPI00057F741C		OJ14_05160	Uncharacterized protein		33.3333	8.33333
group_2102	A0A3A7DM92		AF264_12825	NUDIX pyrophosphatase		33.3333	8.33333
group_661	UPI00025485A0		AJZ74_02635	Uncharacterized protein	5.2.0	36.3636	66.6667
group_2488	UPI000869A2AF			HEAT repeat domain-containing protein		18.1818	0
inlA_13	A0A394XWP9		AF264_05160	Cell surface protein		18.1818	0
tkt_3	A0A0D8X574		CDR86_05070	Uncharacterized protein	5.2.0	18.1818	0
group_4212	A0A0E1R3F0		BN389_04600	Uncharacterized protein		18.1818	0
parC	A0A3A7I7R9		parc	DNA topoisomerase 4 subunit A (EC 5.99.1.3) (Topoisomerase IV subunit A)	3.4.0	81.8182	100
group_846	A0A0B8R577		hflX	GTPase HflX (GTP-binding protein HflX)	4.5.0	18.1818	0
group_966	A0A0B8QWB8		LmNIHS28_00166	Cell surface protein		18.1818	0
group_1672	A0A0H3GJX6		parC	DNA topoisomerase 4 subunit A (EC 5.99.1.3) (Topoisomerase IV subunit A)	3.4.0	18.1818	0
group_3452	A0A0B8RG05		LmNIHS28_01809	Uncharacterized protein		18.1818	0
group_5020	A0A3A8BWY7		CFSAN002345_002255	Uncharacterized protein		18.1818	0
group_2662	A0A3A2JSN0		AF247_04460	Uncharacterized protein		18.1818	0
group_3817	UPI00092E980C			uridine kinase		3.0303	25
group_5820	A0A3A7GWE9		AF238_11110	Ig domain-containing protein		3.0303	25
group_5891	A0A3A2WIZ3		AF944_02807	Uncharacterized protein		3.0303	25
group_443	A0A3A6WGG5		AF264_08290	Poly(Glycerol-phosphate) alpha-glucosyltransferase	5.2.0	96.9697	75
group_5449	A0A2A6A5P4		CDR86_09900	DUF2786 domain-containing protein		3.0303	25
group_5448	UPI00092FD6C1			hypothetical protein		3.0303	25
group_5447	UPI0003591FC5		DB944_02160	Uncharacterized protein	4.3.0	3.0303	25
group_3655	A0A3A7VDZ7		AF239_11030	Phage repressor protein/antirepressor Ant		15.1515	41.6667
hin	A0A3A2JMV4		hin_1	DNA-invertase hin (Recombinase family protein)	4.3.0	15.1515	41.6667
group_3751	UPI000BE0CC15			plasmid replication protein		15.1515	41.6667
group_4521	Q8Y6I3		lmo1701	Lmo1701 protein	6.0.0	15.1515	41.6667
group_3784	A0A3A2KAA0		AF255_02365	DUF1398 domain-containing protein	6.0.0	15.1515	41.6667
group_1780	A0A0B8R2H7		LmNIHS28_00917	Phage envelope protein	6.0.0	84.8485	58.3333
group_1660	A0A3A8C6B9		mglA	Galactose/methyl galactoside import ATP-binding protein MglA (EC 3.6.3.17)	1.2.0	39.3939	12.5
group_860	Q8Y9U8		lmo0422	Lmo0422 protein	5.2.0	60.6061	87.5
group_4658	Q8Y4U3		lmo2339	Lmo2339 protein	5.2.0	60.6061	87.5
group_261	A0A393F884		AF249_03970	Cell surface protein (LPXTG cell wall anchor domain-containing protein)	1.8.0	60.6061	87.5
group_1613	UPI000986F629		D3C41_14375	DEAD/DEAH box helicase	3.6.0	60.6061	87.5
atpG_1	A0A3A7I128		atpg_1	ATP synthase gamma chain, sodium ion specific (F0F1 ATP synthase subunit gamma)	1.4.0	39.3939	12.5
group_1398	A0A393D0P2		aguA	Putative agmatine deiminase (EC 3.5.3.12) (Agmatine iminohydrolase)	5.2.0	39.3939	12.5
isdE_1	Q9EXG4		fufA	Heme ABC transporter substrate-binding protein IsdE (Lipoprotein)	1.2.0	60.6061	87.5
group_761	Q8Y599		lmo2170	Lmo2170 protein	5.2.0	60.6061	87.5
ogt_2	Q8Y8B2		lmo0996	Methylated-DNA--protein-cysteine methyltransferase (EC 2.1.1.63) (O-6-methylguanine-DNA-alkyltransferase)	3.2.0	60.6061	87.5
group_4262	UPI000C8207CA			replication and copy control-associated protein		39.3939	12.5
group_4266	D7PCE1			Uncharacterized protein		39.3939	12.5
group_1653	A0A1S7FKW2		DC57_08295	Alkaline phosphatase family protein	2.6.0	39.3939	12.5
group_1657	A0A3A8BUI8		albF	Putative zinc protease AlbF (EC 3.4.24.-)	2.2.0	39.3939	12.5
group_1837	A0A241SLH2		tkt	Transketolase (EC 2.2.1.1)	2.1.2	39.3939	12.5
ywtF	A0A3A8BV30		ywtF	Putative transcriptional regulator YwtF	3.5.2	60.6061	87.5
artQ_2	Q8Y527		arpJ	ArpJ protein	1.2.0	60.6061	87.5
iscS_2	A0A3A8BUZ1		iscS_2	Cysteine desulfurase IscS (EC 2.8.1.7)	2.5.0	60.6061	87.5
group_3165	A0A3A7MIL3		garB	Glutathione amide reductase (EC 1.8.1.16) (NAD(P)/FAD-dependent oxidoreductase)	4.1.0	39.3939	12.5
group_2697	A0A3A7Q910		AF818_02415	Uncharacterized protein		39.3939	12.5
group_4135	A0A3A2VNJ8		ogt	Methylated-DNA--protein-cysteine methyltransferase (EC 2.1.1.63) (O-6-methylguanine-DNA-alkyltransferase)	3.2.0	39.3939	12.5
group_1560	A0A3A8BMS5		ydfG	NADP-dependent 3-hydroxy acid dehydrogenase YdfG (EC 1.1.1.381)	2.1.1	39.3939	12.5
group_2769	A0A1D2IW42		CDR86_11860	ABC transporter permease	5.2.0	60.6061	87.5
group_2119	A0A241STG7		cbiO	Energy-coupling factor transporter ATP-binding protein EcfA (ECF transporter A component EcfA) (EC 3.6.3.-)	1.2.0	39.3939	12.5
group_4593	Q8Y5W2		lmo1943	Lmo1943 protein	5.2.0	60.6061	87.5
group_1000	A0A3A7RII6		AE233_00940	SMI1/KNR4 family protein	5.2.0	60.6061	87.5
fosX	Q8Y6I2		fosX	Fosfomycin resistance protein FosX	4.1.0	60.6061	87.5
group_705	A0A2Z5C4I1		RK57_08210	Uncharacterized protein	5.1.0	39.3939	12.5
group_1138	A0A394ZK64		AF264_05670	Uncharacterized protein	5.2.0	39.3939	12.5
ddrA	A0A0E0UUN7		pduG	Putative diol dehydratase-reactivating factor large subunit	2.1.1	60.6061	87.5
group_2575	Q8Y972		lmo0661	Lmo0661 protein	5.2.0	60.6061	87.5
group_4665	Q8Y4J5		lmo2443	Lmo2443 protein	6.0.0	60.6061	87.5
soj_1	UPI00093201BA			chromosome partitioning protein ParA		39.3939	12.5
dnaX_1	A0A1D2IRD3		dnaX	DNA polymerase III subunit gamma/tau (EC 2.7.7.7)	3.1.0	60.6061	87.5
group_4609	Q8Y5S4		lmo1981	Lmo1981 protein	5.2.0	60.6061	87.5
group_4230	A0A1S7FP22		DC57_13960	Uncharacterized protein		39.3939	12.5
topA	A0A1D2IVT6		topA	DNA topoisomerase 1 (EC 5.99.1.2) (DNA topoisomerase I)	3.4.0	60.6061	87.5
group_2445	Q8Y9C4		lmo0608	Lmo0608 protein	1.2.0	60.6061	87.5
group_649	A0A393CN22		AF264_00975	Mannosylglycerate hydrolase (EC 3.2.1.170)	2.1.1	39.3939	12.5
inlA_4	A0A1D2IYS1		CDR86_07930	Internalin	1.8.0	60.6061	87.5
skfE	A0A3A8BUB3		skfE	SkfA peptide export ATP-binding protein SkfE (EC 3.6.3.25)	1.2.0	60.6061	87.5
group_4348	A0A0H3GDS2		LMRG_00052	Uncharacterized protein		60.6061	87.5
group_1735	A0A0E0UV76		LMM7_0870	Putative transcriptional regulator, MarR family	5.2.0	39.3939	12.5
garB	A0A3A7P5T5		garB	Glutathione amide reductase (EC 1.8.1.16) (NAD(P)/FAD-dependent oxidoreductase)	4.1.0	60.6061	87.5
xseA_2	A0A0E1R607		yqgN	5-formyltetrahydrofolate cyclo-ligase (EC 6.3.3.2)	2.5.0	39.3939	12.5
group_3491	D7PCE0			Transposase		39.3939	12.5
inlJ_5	A0A3A8C0G4		inlJ_2	Internalin-J	1.8.0	60.6061	87.5
inlJ_9	Q8Y591		lmo2178	Putative peptidoglycan bound protein (LPXTG motif)	1.8.0	60.6061	87.5
group_4336	Q8YAA5		lmo0247	Lmo0247 protein	6.0.0	60.6061	87.5
group_4570	Q8Y6H1		lmo1715	Lmo1715 protein	5.2.0	9.09091	33.3333
group_1934	A0A392XCY7		AF828_00150	Phage tail protein		9.09091	33.3333
group_2178	A0A3A7KNB4		gadB_1	Glutamate decarboxylase (EC 4.1.1.15)	2.2.0	9.09091	33.3333
group_5624	UPI000BE07ECD			hypothetical protein		9.09091	33.3333
group_5457	A0A393UJV3		AF828_00146	Phage gp6-like head-tail connector protein		9.09091	33.3333
group_5416	A0A394VX67		AF239_12505	Uncharacterized protein		9.09091	33.3333
group_5418	A0A393W8P8		AF847_02885	Uncharacterized protein	4.3.0	9.09091	33.3333
group_3699	Q8Y4W9		lmo2310	Lmo2310 protein	6.0.0	9.09091	33.3333
group_3597	Q8Y6H2		lmo1714	Lmo1714 protein	5.2.0	9.09091	33.3333
group_4888	A0A393CGK6		AF876_00589	Uncharacterized protein	5.1.0	9.09091	33.3333
group_5415	A0A394VMA7		AF239_12500	Uncharacterized protein		9.09091	33.3333
group_2559	UPI000B54942D			DUF3130 family protein	5.1.0	18.1818	45.8333
group_697	A0A1T1YBY4		DC57_15090	Type VII secretion effector	5.1.0	81.8182	54.1667
group_770	A0A3A2WV59		feoB	Ferrous iron transport protein B	1.2.0	42.4242	16.6667
group_492	Q8Y7H3		lmo1307	Lmo1307 protein	6.0.0	57.5758	83.3333
blaSE	UPI0000F53A3E		HR75_01490	Peptidase		57.5758	83.3333
group_1421	A0A3A7HNU0		AB922_02876	DUF4918 domain-containing protein (DUF4918 family protein) (SMUG2 DNA glycosylase family protein)	6.0.0	42.4242	16.6667
group_746	A0A0B8R487		LmNIHS28_01552	ABC transporter permease	1.2.0	42.4242	16.6667
group_2612	A0A0H3GHY8		LMRG_02831	Uncharacterized protein	5.2.0	57.5758	83.3333
¥ Non L. monocytogenes species
† Description for each functional category code is presented below
[1.1.0] Cell envelope and cellular processes > Cell wall
[1.2.0] Cell envelope and cellular processes > Transport/binding proteins and lipoproteins
[1.3.0] Cell envelope and cellular processes > Sensors (signal transduction)
[1.4.0] Cell envelope and cellular processes > Membrane bioenergetics
[1.5.0] Cell envelope and cellular processes > Mobility and chemotaxis
[1.6.0] Cell envelope and cellular processes > Protein secretion
[1.7.0] Cell envelope and cellular processes > Cell division
[1.8.0] Cell envelope and cellular processes > Cell surface proteins
[1.9.0] Cell envelope and cellular processes > Soluble internalin
[1.10.0] Cell envelope and cellular processes > Transformation/competence
[2.1.0] Intermediary metabolism > Metabolism of carbohydrates and related molecule
[2.1.1] Intermediary metabolism > Metabolism of carbohydrates and related molecule > Specific pathways
[2.1.2] Intermediary metabolism > Metabolism of carbohydrates and related molecule > Main glycolytic pathways
[2.1.3] Intermediary metabolism > Metabolism of carbohydrates and related molecule > TCA cycle
[2.2.0] Intermediary metabolism > Metabolism of amino acids and related molecules
[2.3.0] Intermediary metabolism > Metabolism of nucleotides and nucleic acids
[2.4.0] Intermediary metabolism > Metabolism of lipids
[2.5.0] Intermediary metabolism > Metabolism of coenzymes and prosthetic groups
[2.6.0] Intermediary metabolism > Metabolism of phosphate
[3.1.0] Information pathways > DNA replication
[3.2.0] Information pathways > DNA restriction/modification and repair
[3.3.0] Information pathways > DNA recombination
[3.4.0] Information pathways > DNA packaging and segregation
[3.5.1] Information pathways > RNA synthesis > Initiation
[3.5.2] Information pathways > RNA synthesis > Regulation
[3.5.3] Information pathways > RNA synthesis > Elongation
[3.5.4] Information pathways > RNA synthesis > Termination
[3.6.0] Information pathways > RNA modification
[3.7.1] Information pathways > Protein synthesis > Ribosomal proteins
[3.7.2] Information pathways > Protein synthesis > Aminoacyl-tRNA synthetases
[3.7.3] Information pathways > Protein synthesis > Initiation
[3.7.4] Information pathways > Protein synthesis > Elongation
[3.7.5] Information pathways > Protein synthesis > Termination
[3.8.0] Information pathways > Protein modification
[3.9.0] Information pathways > Protein folding
[4.1.0] Other functions > Adaptation to atypical conditions
[4.2.0] Other functions > Detoxification
[4.3.0] Other functions > Phage-related functions
[4.4.0] Other functions > Transposon and IS
[4.5.0] Other functions > Miscellaneous
[5.1.0] Similar to unknown proteins > From Listeria
[5.2.0] Similar to unknown proteins > From other organisms
[6.0.0] No similarity

## Sheet: Sup. Table4
Supplementary Table 4. List of genes associated with biofilm production in dBHI media supplemented with 0.85% NaCl at 37°C (pan-GWAS, p < 0.05).
GWAS name	Uniprot Entry	Organism¥	Gene name	Protein names	Functional category code†	% in weak biofilm formers	% in strong biofilm formers
group_1262	UPI000873C4F1			DUF1310 family protein	5.1.0	8.57143	63.6364
group_3691	A0A3A2TPS8		D3B72_03010	DUF4274 domain-containing protein		2.85714	45.4545
trmK	A0A3A8BUD5		trmK	tRNA (Adenine(22)-N(1))-methyltransferase (EC 2.1.1.217)	5.2.0	97.1429	59.0909
group_2681	A0A3A2N2S0		D3B30_04480	DUF4274 domain-containing protein		2.85714	40.9091
group_5815	A0A3A6YNM7		trmk	tRNA (Adenine(22)-N(1))-methyltransferase (EC 2.1.1.217) (tRNA (Adenine(22)-N(1))-methyltransferase TrmK)	5.2.0	2.85714	40.9091
group_3690	A0A393TFG3		AF876_00592	Uncharacterized protein		2.85714	40.9091
group_4887	A0A392Z6S3		ABY94_00615	Uncharacterized protein		2.85714	40.9091
group_3505	Q8Y3M7		lmo2808	Lmo2808 protein	5.1.0	5.71429	45.4545
folK	A0A3A7Q0D0		folK	2-amino-4-hydroxy-6-hydroxymethyldihydropteridine diphosphokinase (EC 2.7.6.3)	2.5.0	20	68.1818
group_5820	A0A3A7GWE9		AF238_11110	Ig domain-containing protein		0	31.8182
group_7000	A0A2Z5Z219	Lactococcus lactis	E05_32090	Uncharacterized protein		11.4286	54.5455
group_1855	UPI000BDFDF92			DUF1310 family protein	5.1.0	11.4286	54.5455
ccpB_2	A0A3A8BWU9		ccpB_1	Catabolite control protein B	3.5.2	60	13.6364
group_3504	Q8Y3N1		lmo2804	Lmo2804 protein	6.0.0	5.71429	40.9091
group_2195	A0A393SL84		coia	Competence protein CoiA	1.10.0	57.1429	13.6364
group_2547	Q8Y403		lmo2675	Lmo2675 protein	6.0.0	42.8571	86.3636
group_1222	Q8Y9J2		lmo0535	Lmo0535 protein	3.5.2	42.8571	86.3636
group_25	UPI000775813C			peptidase M15	na	0	27.2727
group_3432	A0A3A2PDH0		hyuC	Hydantoin utilization protein C (Zn-dependent hydrolase)	2.2.0	54.2857	13.6364
group_4197	UPI00098E3EF0			hypothetical protein		54.2857	13.6364
hyuC	A0A3A8C8X7		hyuC	Hydantoin utilization protein C	2.2.0	45.7143	86.3636
group_3503	Q8Y3S8		lmo2753	Lmo2753 protein	6.0.0	45.7143	86.3636
group_4421	Q8Y8L6		lmo0881	Lmo0881 protein	6.0.0	45.7143	86.3636
group_3668	A0A3A2JQP2		D3B79_08735	PBSX family phage terminase large subunit		2.85714	31.8182
group_1699	A0A2Z5C4D1		RK57_13295	UPF0637 protein RK57_13295	5.2.0	45.7143	9.09091
group_2305	Q8Y718		lmo1508	Lmo1508 protein	1.3.0	48.5714	86.3636
iscS_1	Q8Y713		lmo1513	Lmo1513 protein	2.5.0	62.8571	95.4545
group_3931	A0A2Z5BZG6		RK57_07490	Uncharacterized protein	6.0.0	37.1429	4.54545
inlJ_10	UPI000987BEBC			LPXTG cell wall anchor domain-containing protein		37.1429	4.54545
group_2447	Q8Y9C6		lmo0606	Lmo0606 protein	3.5.2	37.1429	4.54545
group_5508	A0A3A7W759		AF951_01101	Uncharacterized protein		28.5714	68.1818
group_239	A0A392XPZ3		AF264_04535	Uncharacterized protein	5.1.0	85.7143	50
sbcC	A0A3A7GZ22		sbcc	Nuclease SbcCD subunit C (SMC family ATPase)	3.3.0	74.2857	36.3636
group_3592	Q8Y6N6		lmo1648	Lmo1648 protein	6.0.0	25.7143	63.6364
group_4801	A0A3A2R9E5		D3B46_07385	Uncharacterized protein		0	22.7273
group_129	UPI00098CF0C0		D3B30_10910	Uncharacterized protein	6.0.0	0	22.7273
group_1228	A0A2Z5C2Q2		RK57_10170	DUF917 domain-containing protein	5.2.0	100	77.2727
dacA_2	A0A0B8QZU7		LmNIHS28_00259	D-alanyl-D-alanine carboxypeptidase	1.1.0	65.7143	27.2727
trpG	Q8Y3T2		lmo2749	Lmo2749 protein	2.2.0	34.2857	72.7273
group_2747	A0A3A7GK30		dnax_1	DNA polymerase III subunit gamma/tau (EC 2.7.7.7)	3.1.0	42.8571	9.09091
cshA_1	UPI000E748D91		yfml	Putative ATP-dependent RNA helicase YfmL	3.6.0	42.8571	9.09091
group_590	A0A0B8R1T6		topA	DNA topoisomerase 1 (EC 5.99.1.2) (DNA topoisomerase I)	3.4.0	42.8571	9.09091
group_343	A0A393RXH2		uvra_1	UvrABC system protein A (UvrA protein) (Excinuclease ABC subunit A)	3.2.0	42.8571	9.09091
group_464	A0A393AUV1		ddrA	Diol dehydratase reactivase subunit alpha (Diol dehydratase-reactivating factor alpha subunit)	2.1.1	42.8571	9.09091
group_762	A0A0B8RIH2		LmNIHS28_02100	2-nitropropane dioxygenase	5.2.0	42.8571	9.09091
group_948	A0A3A8BZW0		manZ_2	PTS system mannose-specific EIID component	1.2.0	42.8571	9.09091
group_2444	A0A394ZP22		AF264_02070	ABC transporter ATP-binding protein (Putative ABC transporter ATP-binding protein)	1.2.0	42.8571	9.09091
group_1046	A0A241ST46		arpJ	Amino acid ABC transporter, permease protein	1.2.0	42.8571	9.09091
bglF_4	Q8Y3P7		bvrB	Beta-glucoside-specific phosphotransferase enzyme II ABC component	1.2.0	57.1429	90.9091
group_276	A0A393UU69		inlJ_12	Cell surface protein (Internalin-J) (LPXTG cell wall anchor domain-containing protein)	1.8.0	42.8571	9.09091
group_3512	Q8XFU0		lmo0174 lmo0329 lmo0827	Lmo0174 protein (Lmo0329 protein) (Lmo0827 protein)		57.1429	90.9091
group_1633	A0A3A8BTZ2		iscS_1	Cysteine desulfurase IscS (EC 2.8.1.7)	2.5.0	42.8571	9.09091
group_1698	Q8Y853		lmo1065	UPF0637 protein lmo1065	5.2.0	57.1429	90.9091
group_2141	A0A3A8BU08		ywtF	Putative transcriptional regulator YwtF	3.5.2	42.8571	9.09091
inlJ_3	UPI000BE06EFB			LPXTG cell wall anchor domain-containing protein	1.8.0	57.1429	90.9091
fusA_1	A0A0B8R0X1		LmNIHS28_00357	Phosphotriesterase	2.4.0	25.7143	0
fosB	A0A0B8R4C4		LmNIHS28_00813	Glyoxalase	6.0.0	25.7143	0
group_1807	UPI000BE00DE2			hypothetical protein		48.5714	13.6364
group_2910	A0A394XQ43		AF264_11505	Uncharacterized protein		48.5714	13.6364
group_1969	A0A0E0V124		gidA	tRNA uridine 5-carboxymethylaminomethyl modification enzyme MnmG (Glucose-inhibited division protein A)	1.7.0	48.5714	13.6364
inlJ_2	Q8Y3L4		inlJ	Internalin J	1.8.0	51.4286	86.3636
group_1298	Q8Y842		lmo1076	Lmo1076 protein	1.1.0	65.7143	95.4545
group_3961	A0A0E0UZG3		LMM7_2508	Uncharacterized protein	6.0.0	34.2857	4.54545
group_4198	W5U092		lntA	Nuclear-targeted protein A	6.0.0	34.2857	4.54545
group_4109	A0A3A2WY61		AF264_04635	Bifunctional precorrin-2 dehydrogenase/sirohydrochlorin ferrochelatase		34.2857	4.54545
group_676	Q8Y496		ami	Autolysin, amidase	1.8.0	65.7143	95.4545
group_4184	A0A394ZL82		AF264_02035	DUF4097 domain-containing protein	1.8.0	34.2857	4.54545
group_2446	Q8Y9C6		lmo0606	Lmo0606 protein	3.5.2	65.7143	95.4545
group_3532	Q8Y9D1		lmo0601	Lmo0601 protein	1.8.0	65.7143	95.4545
group_2813	A0A0H3GCX1		LMRG_02847	Uncharacterized protein		77.1429	40.9091
group_3807	UPI0005ECD83E		VE88_14755	DNA-binding protein (Fragment)		2.85714	27.2727
group_3817	UPI00092E980C			uridine kinase		2.85714	27.2727
yicI_4	Q8Y4J2		lmo2446	Lmo2446 protein	2.1.1	45.7143	81.8182
eccCa1	A0A393D7A8		essC	ESAT-6 secretion machinery protein EssC (Type VII secretion protein EssC)	5.2.0	54.2857	18.1818
group_1623	A0A0B8QZI6		LmNIHS28_01291	ABC transporter permease	5.2.0	54.2857	18.1818
group_4631	UPI00074D6448		LM901004_160002	Uncharacterized protein		28.5714	63.6364
ssb_4	UPI000BE1101C			hypothetical protein		28.5714	63.6364
group_458	Q8Y6N9		lmo1645	Lmo1645 protein	3.3.0	28.5714	63.6364
group_1433	Q8Y3S7		lmo2754	Lmo2754 protein	1.1.0	37.1429	72.7273
ezrA	Q8Y6T8		ezrA	Septation ring formation regulator EzrA	1.7.0	37.1429	72.7273
inlA_10	Q723K6		inlA	Internalin A	1.8.0	51.4286	18.1818
phoR_2	A0A0E1R5Y8		yclK	Sensor histidine kinase yclK (EC 2.7.13.3)	1.3.0	51.4286	18.1818
yicI_3	A0A0B8RA88		LmNIHS28_01488	Glycosyl hydrolase family 31	2.1.1	51.4286	18.1818
group_1624	A0A3A7U6D9		ARK97_06545	ABC transporter permease	5.2.0	48.5714	81.8182
marA	Q8Y803		lmo1116	Lmo1116 protein	3.5.2	57.1429	22.7273
group_1398	A0A393D0P2		aguA	Putative agmatine deiminase (EC 3.5.3.12) (Agmatine iminohydrolase)	5.2.0	40	9.09091
group_1660	A0A3A8C6B9		mglA	Galactose/methyl galactoside import ATP-binding protein MglA (EC 3.6.3.17)	1.2.0	40	9.09091
group_4390	Q8Y916		lmo0726	Hypothetical CDS	6.0.0	60	90.9091
group_4658	Q8Y4U3		lmo2339	Lmo2339 protein	5.2.0	60	90.9091
group_261	A0A393F884		AF249_03970	Cell surface protein (LPXTG cell wall anchor domain-containing protein)	1.8.0	60	90.9091
atpG_1	A0A3A7I128		atpg_1	ATP synthase gamma chain, sodium ion specific (F0F1 ATP synthase subunit gamma)	1.4.0	40	9.09091
isdE_1	Q9EXG4		fufA	Heme ABC transporter substrate-binding protein IsdE (Lipoprotein)	1.2.0	60	90.9091
ddrA	A0A0E0UUN7		pduG	Putative diol dehydratase-reactivating factor large subunit	2.1.1	60	90.9091
group_761	Q8Y599		lmo2170	Lmo2170 protein	5.2.0	60	90.9091
group_1613	UPI000986F629		D3C41_14375	DEAD/DEAH box helicase	3.6.0	60	90.9091
group_1653	A0A1S7FKW2		DC57_08295	Alkaline phosphatase family protein	2.6.0	40	9.09091
group_1657	A0A3A8BUI8		albF	Putative zinc protease AlbF (EC 3.4.24.-)	2.2.0	40	9.09091
ywtF	A0A3A8BV30		ywtF	Putative transcriptional regulator YwtF	3.5.2	60	90.9091
artQ_2	Q8Y527		arpJ	ArpJ protein	1.2.0	60	90.9091
iscS_2	A0A3A8BUZ1		iscS_2	Cysteine desulfurase IscS (EC 2.8.1.7)	2.5.0	60	90.9091
group_1560	A0A3A8BMS5		ydfG	NADP-dependent 3-hydroxy acid dehydrogenase YdfG (EC 1.1.1.381)	2.1.1	40	9.09091
group_2769	A0A1D2IW42		CDR86_11860	ABC transporter permease	5.2.0	60	90.9091
group_2119	A0A241STG7		cbiO	Energy-coupling factor transporter ATP-binding protein EcfA (ECF transporter A component EcfA) (EC 3.6.3.-)	1.2.0	40	9.09091
xseA_2	A0A0E1R607		yqgN	5-formyltetrahydrofolate cyclo-ligase (EC 6.3.3.2)	2.5.0	40	9.09091
group_1000	A0A3A7RII6		AE233_00940	SMI1/KNR4 family protein	5.2.0	60	90.9091
group_3048	Q71YB4		panC	Pantothenate synthetase (PS) (EC 6.3.2.1) (Pantoate--beta-alanine ligase) (Pantoate-activating enzyme)	2.5.0	40	9.09091
fosX	Q8Y6I2		fosX	Fosfomycin resistance protein FosX	4.1.0	60	90.9091
group_705	A0A2Z5C4I1		RK57_08210	Uncharacterized protein	5.1.0	40	9.09091
group_1138	A0A394ZK64		AF264_05670	Uncharacterized protein	5.2.0	40	9.09091
tagB_1	A0A3A8BZ54		tarL_2	Teichoic acid ribitol-phosphate polymerase TarL (EC 2.7.8.14)	1.1.0	60	90.9091
group_2575	Q8Y972		lmo0661	Lmo0661 protein	5.2.0	60	90.9091
tagG	UPI000BE10CE8			ABC transporter permease	1.1.0	60	90.9091
dnaX_1	A0A1D2IRD3		dnaX	DNA polymerase III subunit gamma/tau (EC 2.7.7.7)	3.1.0	60	90.9091
group_4609	Q8Y5S4		lmo1981	Lmo1981 protein	5.2.0	60	90.9091
inlJ_5	A0A3A8C0G4		inlJ_2	Internalin-J	1.8.0	60	90.9091
topA	A0A1D2IVT6		topA	DNA topoisomerase 1 (EC 5.99.1.2) (DNA topoisomerase I)	3.4.0	60	90.9091
group_649	A0A393CN22		AF264_00975	Mannosylglycerate hydrolase (EC 3.2.1.170)	2.1.1	40	9.09091
group_2445	Q8Y9C4		lmo0608	Lmo0608 protein	1.2.0	60	90.9091
skfE	A0A3A8BUB3		skfE	SkfA peptide export ATP-binding protein SkfE (EC 3.6.3.25)	1.2.0	60	90.9091
group_4348	A0A0H3GDS2		LMRG_00052	Uncharacterized protein		60	90.9091
group_1735	A0A0E0UV76		LMM7_0870	Putative transcriptional regulator, MarR family	5.2.0	40	9.09091
inlJ_9	Q8Y591		lmo2178	Putative peptidoglycan bound protein (LPXTG motif)	1.8.0	60	90.9091
group_4336	Q8YAA5		lmo0247	Lmo0247 protein	6.0.0	60	90.9091
group_860	Q8Y9U8		lmo0422	Lmo0422 protein	5.2.0	60	90.9091
manZ_2	Q8YAT9		lmo0024	Lmo0024 protein	1.2.0	91.4286	63.6364
group_1945	A0A3A2LWG0		AF238_14270	DUF2705 domain-containing protein		8.57143	36.3636
group_4641	A0A1D2J0K6		CDR86_15835	Uncharacterized protein		8.57143	36.3636
group_5797	A0A3A7RAL1		ykfA	LD-carboxypeptidase (Putative murein peptide carboxypeptidase) (EC 3.4.16.-)	4.5.0	8.57143	36.3636
group_4590	Q8Y5Z0		lmo1913	Lmo1913 protein	5.2.0	17.1429	50
group_3040	A0A3A7GE33		AF264_08870	Glycoside transferase	5.2.0	82.8571	50
group_4114	A0A2Z5C2X9		RK57_13530	Uncharacterized protein	5.1.0	22.8571	0
glnQ_2	UPI000E71158B		AF253_04480	ABC transporter ATP-binding protein		22.8571	0
group_4196	A0A1T1YRH0		DC57_13240	Uncharacterized protein		22.8571	0
group_4693	A0A3A7SXN9		AF247_04435	Streptolysin associated protein SagD		22.8571	0
group_4692	A0A0B8RFY9		LmNIHS28_00810	Uncharacterized protein		22.8571	0
group_1839	UPI000E75DD0C		DYZ86_01994	Uncharacterized protein	5.1.0	22.8571	0
group_3641	A0A3A7DQS9		AF247_04430	Bacteriocin biosynthesis cyclodehydratase		22.8571	0
group_3640	A0A394XKL8		AF241_04465	SagB/ThcOx family dehydrogenase		22.8571	0
group_3639	A0A0B8QY40		LmNIHS28_00811	ABC transporter permease		22.8571	0
group_2744	UPI00086BB360			DUF1642 domain-containing protein	4.3.0	0	18.1818
fbp	C1L199		fbp	Fructose-1,6-bisphosphatase class 3 (FBPase class 3) (EC 3.1.3.11) (D-fructose-1,6-bisphosphate 1-phosphohydrolase class 3)	2.1.2	100	81.8182
group_3843	UPI0009801844		B0X19_13920	Uncharacterized protein	4.3.0	0	18.1818
group_1196	A0A0B8R4M8		LmNIHS28_00555	Membrane protein	5.2.0	100	81.8182
group_3867	A0A393UGI5		DCT05_12735	Uncharacterized protein		0	18.1818
group_513	A0A393M724		DN831_08165	Uncharacterized protein	6.0.0	0	18.1818
group_5935	UPI0005C68DD0			hypothetical protein	4.3.0	0	18.1818
group_6217	UPI00076181B6			hypothetical protein	6.0.0	0	18.1818
group_1062	A0A393CV23		AF264_09920	Glycoside hydrolase family 65 protein	2.1.1	31.4286	4.54545
group_4111	A0A3A8BWT7		mshD	Mycothiol acetyltransferase (EC 2.3.1.189)	5.2.0	31.4286	4.54545
inlA_9	A0A3A2X399		D3B21_09430	LPXTG cell wall anchor domain-containing protein		31.4286	4.54545
group_4702	A0A0E1R797		BN389_12760	Uncharacterized protein		31.4286	4.54545
group_4041	A0A0E1R7D2		BN389_20230	Uncharacterized protein		31.4286	4.54545
group_689	A0A3A7UBE8		AF876_02227	Uncharacterized protein	1.2.0	54.2857	86.3636
mnmG	A0A0E0V124		gidA	tRNA uridine 5-carboxymethylaminomethyl modification enzyme MnmG (Glucose-inhibited division protein A)	1.7.0	54.2857	86.3636
group_1261	Q8Y3N2		lmo2803	Lmo2803 protein	6.0.0	54.2857	86.3636
aroH	A0A1D2J080		aroH	Chorismate mutase AroH (EC 5.4.99.5)	2.2.0	54.2857	86.3636
lolD	UPI000EF63221			ATP-binding cassette domain-containing protein	1.2.0	45.7143	13.6364
group_162	A0A394V460		essC	ESAT-6 secretion machinery protein EssC (Type VII secretion protein EssC)	5.2.0	11.4286	40.9091
group_3825	A0A393Q993		AF238_14460	Uncharacterized protein		11.4286	40.9091
group_3824	A0A3A2QTE1		AF238_14465	Uncharacterized protein		11.4286	40.9091
group_5796	UPI0009301249			cytadherence accessory protein		11.4286	40.9091
tsf_2	D7PCG5			Uncharacterized protein		48.5714	18.1818
clpP1	A0A3A7GTR6		clpp1	ATP-dependent Clp protease proteolytic subunit		48.5714	18.1818
group_4295	D7PCG6		CDR86_14670	DUF2786 domain-containing protein		48.5714	18.1818
group_4294	UPI000E7385DC			hypothetical protein		48.5714	18.1818
chpS	D7PCG9		CDR86_14685	AbrB/MazE/SpoVT family DNA-binding domain-containing protein (Putative PemI-like inhibitor)		48.5714	18.1818
mazF	D7PCH0		CDR86_14690	Putative PemK-like protein (Type II toxin-antitoxin system PemK/MazF family toxin)		48.5714	18.1818
group_3818	A0A3A7FAB2		inlb_6	Internalin B (LPXTG cell wall anchor domain-containing protein)		2.85714	22.7273
group_3816	A0A393UXZ0		ARL28_13835	MFS transporter		2.85714	22.7273
group_2745	A0A3A2QVJ3		AF238_09760	Uncharacterized protein		2.85714	22.7273
group_5750	A0A3A2YHC2		D3B05_03300	Uncharacterized protein		2.85714	22.7273
group_5697	A0A393V6K3		AF840_02454	DUF4127 family protein		2.85714	22.7273
gpmA_7	A0A3A7X7L3		pspB	Histidine phosphatase family protein (Putative phosphoserine phosphatase 2) (EC 3.1.3.3)		2.85714	22.7273
ybbH_3	A0A393LHT2		ybbh_3	MurR/RpiR family transcriptional regulator (Putative HTH-type transcriptional regulator YbbH)		2.85714	22.7273
group_3844	A0A0H3GMQ7		LMRG_01523	Gp45		2.85714	22.7273
bin3	A0A3A7R6E9		bin3	DNA-invertase (Recombinase family protein)		2.85714	22.7273
group_6055	A0A3A7V312		AF951_00084	Uncharacterized protein		2.85714	22.7273
group_2736	A0A3A7VMA9		rizA	ATP-grasp domain-containing protein (L-arginine-specific L-amino acid ligase) (EC 6.3.2.48)		2.85714	22.7273
group_2737	A0A393FQK7		AF840_02461	Uncharacterized protein		2.85714	22.7273
hhaIM	A0A3A2V7Q5		dcm	Cytosine-specific methyltransferase (EC 2.1.1.37)		2.85714	22.7273
nanE_2	A0A3A7NDZ8		nanE_1	Putative N-acetylmannosamine-6-phosphate 2-epimerase (EC 5.1.3.9) (ManNAc-6-P epimerase)		2.85714	22.7273
group_5924	A0A3A2Y1W1		AF828_02779	Uncharacterized protein		2.85714	22.7273
yigL	UPI00074D5656		LM701345_50019	Uncharacterized protein		2.85714	22.7273
group_700	A0A3A7G652		AF264_14680	Uncharacterized protein	4.3.0	97.1429	77.2727
sau3AIR	A0A3A7FE85		sau3air	Restriction endonuclease (Type-2 restriction enzyme Sau3AI) (EC 3.1.21.4)		2.85714	22.7273
group_5934	A0A394R6E5		AF238_05605	Phage holin		2.85714	22.7273
group_5748	A0A392X8J1		DNH64_05215	Uncharacterized protein	5.1.0	2.85714	22.7273
group_5749	A0A3A2N1D3		D3B05_03305	Glyoxalase/bleomycin resistance/dioxygenase family protein	6.0.0	2.85714	22.7273
group_1362	UPI000A61B5F8		AE233_00433	Uncharacterized protein		2.85714	22.7273
licA_5	A0A3A6X849		lica_3	Lichenan-specific phosphotransferase enzyme IIA component (EC 2.7.1.-) (PTS lactose/cellobiose transporter subunit IIA)		2.85714	22.7273
bacD	A0A3A6XBZ3		ddaf	ATP-grasp domain-containing protein (Dapdiamide A synthase) (EC 6.3.2.47)		2.85714	22.7273
group_217	A0A3A7KP06		AE052_02425	Uncharacterized protein		2.85714	22.7273
group_3854	A0A3A7V0R5		AF951_02096	Uncharacterized protein	3.5.2	2.85714	22.7273
licB_7	A0A3A7FKG5		cela_5	PTS sugar transporter subunit IIB (PTS system cellobiose-specific EIIB component) (EC 2.7.1.205)		2.85714	22.7273
group_5704	UPI000E74C0A2			hypothetical protein	5.1.0	2.85714	22.7273
group_5702	A0A393BLD4		AF840_02465	Cupin domain-containing protein		2.85714	22.7273
group_5700	A0A393I885		AFT78_13605	Uncharacterized protein		2.85714	22.7273
group_2739	A0A3A2S9A2		D3B73_14375	Uncharacterized protein		2.85714	22.7273
group_872	Q8YA59		lmo0302	Lmo0302 protein	6.0.0	45.7143	77.2727
group_494	A0A3A7W452		AF947_01400	Uncharacterized protein		31.4286	63.6364
group_1914	A0A1B2LR10		pLM-C-273_00079	Uncharacterized protein		31.4286	63.6364
group_1318	A0A1B2LR12		pLM-C-273_00075	Phage minor capsid protein 2		31.4286	63.6364
group_1317	A0A1B2LR19		pLM-C-273_00082	Uncharacterized protein		31.4286	63.6364
group_816	A0A1T1YP67		dbpA	ATP-dependent RNA helicase DbpA (EC 3.6.4.13)	3.5.3	60	27.2727
group_1120	A0A393CTH8		ezrA	Septation ring formation regulator EzrA	1.7.0	60	27.2727
yxlE	UPI000E759913		yxle	Negative regulatory protein YxlE	5.2.0	40	72.7273
ybiA	A0A0B8R4G2		LmNIHS28_00503	Swarming motility protein YbiA		71.4286	40.9091
group_4612	Q8Y5J1		lmo2070	Lmo2070 protein	5.2.0	62.8571	90.9091
group_3197	A0A3A7EY63		AB922_02243	N-acetyltransferase	5.2.0	37.1429	9.09091
group_3196	Q720B7		LMOf2365_1322	UPF0291 protein LMOf2365_1322	5.2.0	37.1429	9.09091
group_4614	A0A2A5ZFW1		CDR86_01560	FeoB-associated Cys-rich membrane protein		62.8571	90.9091
licT_3	Q8Y3P6		bvrA	Transcription antiterminator	3.5.2	62.8571	90.9091
ulaB_2	A0A3A8BNH7		ulaB_2	Ascorbate-specific PTS system EIIB component (EC 2.7.1.194)	1.2.0	62.8571	90.9091
inlB_2	Q8Y9H9		lmo0549	Lmo0549 protein	1.9.0	62.8571	90.9091
manX_4	Q8YAU2		lmo0021	Lmo0021 protein	1.2.0	62.8571	90.9091
group_4054	A0A394RA98		AF239_08275	HD domain-containing protein	5.2.0	37.1429	9.09091
group_4057	A0A3A7ML43		AF251_07735	2-methyl-6-phytyl-1,4-hydroquinone methyltransferase (EC 2.1.1.295) (Class I SAM-dependent methyltransferase)	5.2.0	37.1429	9.09091
group_4053	A0A0B8R933		LmNIHS28_02291	Uncharacterized protein	6.0.0	37.1429	9.09091
group_4052	A0A2Z5BX03		RK57_02435	DUF1697 domain-containing protein	5.2.0	37.1429	9.09091
group_2626	Q8Y593		lmo2176	Lmo2176 protein	3.5.2	62.8571	90.9091
group_2627	Q8Y582		lmo2189	Lmo2189 protein	1.10.0	62.8571	90.9091
group_2629	Q8Y512		lmo2266	Lmo2266 protein	5.2.0	62.8571	90.9091
group_3612	Q8Y531		lmo2245	Lmo2245 protein	5.2.0	62.8571	90.9091
group_4021	A0A0B8QRP4		LmNIHS28_01575	Uncharacterized protein	5.2.0	37.1429	9.09091
group_4219	A0A2Z5C2B1		RK57_09890	GntR family transcriptional regulator		37.1429	9.09091
glmS_1	A0A3A8C038		glmS_2	Glutamine--fructose-6-phosphate aminotransferase isomerizing (EC 2.6.1.16)	2.1.1	62.8571	90.9091
group_3537	Q8Y973		lmo0660	Lmo0660 protein	4.4.0	62.8571	90.9091
group_3535	UPI000EF5BE8A			DUF975 family protein	5.2.0	62.8571	90.9091
group_3534	A0A3A8CFC5		speG_1	Spermidine N(1)-acetyltransferase (EC 2.3.1.57)	5.2.0	62.8571	90.9091
group_3539	Q8Y8Z5		lmo0747	Lmo0747 protein	6.0.0	62.8571	90.9091
ytnP	Q8Y6R9		lmo1614	Lmo1614 protein	5.2.0	62.8571	90.9091
addB	Q8Y510		addB	ATP-dependent helicase/deoxyribonuclease subunit B (EC 3.1.-.-) (EC 3.6.4.12) (ATP-dependent helicase/nuclease AddB)	3.3.0	62.8571	90.9091
group_225	UPI0001D010DE		inlj_14	Internalin-J	1.8.0	37.1429	9.09091
group_3965	A0A3A7GK80		mggb	Bifunctional metallophosphatase/5'-nucleotidase (Mannosylglucosyl-3-phosphoglycerate phosphatase) (EC 3.1.3.-)	5.2.0	37.1429	9.09091
group_3966	A0A2Z5BYS6		RK57_05330	Crp/Fnr family transcriptional regulator		37.1429	9.09091
group_3963	A0A3A7G3T8		AF251_11130	Uncharacterized protein	6.0.0	37.1429	9.09091
proC_2	A0A3A8C3U2		proC_1	Pyrroline-5-carboxylate reductase (EC 1.5.1.2)	2.2.0	62.8571	90.9091
sigW	Q8Y9U7		lmo0423	Lmo0423 protein	3.5.1	62.8571	90.9091
group_1244	A0A393CR87		AF264_00605	Ribonuclease P	5.1.0	37.1429	9.09091
group_4573	Q8Y6D7		lmo1750	Lmo1750 protein	5.2.0	62.8571	90.9091
group_4577	Q8Y6B2		lmo1779	Lmo1779 protein	6.0.0	62.8571	90.9091
group_4575	Q8Y6B4		lmo1777	Lmo1777 protein	5.2.0	62.8571	90.9091
group_4578	A0A3A8BJ82		azoR_2	FMN-dependent NADH-azoreductase (EC 1.7.-.-)	1.4.0	62.8571	90.9091
ybjG	Q8Y6R1		lmo1623	Lmo1623 protein	5.2.0	62.8571	90.9091
cbiE	A0A3A8C045		cbiE	Cobalt-precorrin-7 C(5)-methyltransferase (EC 2.1.1.289)	2.5.0	62.8571	90.9091
yjaB	A0A3A8BXM4		yjaB	Putative N-acetyltransferase YjaB (EC 2.3.1.-)	5.2.0	62.8571	90.9091
ulaC_3	A0A3A8BN71		ulaC_3	Ascorbate-specific PTS system EIIA component (EC 2.7.1.194)	1.2.0	62.8571	90.9091
group_4504	Q8Y751		lmo1461	Lmo1461 protein	6.0.0	62.8571	90.9091
group_4503	Q8Y760		lmo1443	Lmo1443 protein	5.2.0	62.8571	90.9091
group_4500	Q8Y785		lmo1410	Lmo1410 protein	6.0.0	62.8571	90.9091
group_4509	Q8Y6X6		lmo1555	Lmo1555 protein	2.5.0	62.8571	90.9091
group_4487	Q8Y7L2		lmo1265	Lmo1265 protein	1.2.0	62.8571	90.9091
mtlR_4	A0A3A8C544		mtlR_1	Transcriptional regulator MtlR	3.5.2	37.1429	9.09091
group_4489	A0A1D2IPZ2		dprA	DNA-protecting protein DprA	3.8.0	62.8571	90.9091
group_3028	A0A2Z5BXF4		RK57_03270	Riboflavin transporter	5.2.0	37.1429	9.09091
group_2916	A0A393D408		trxa_4	Thioredoxin (Thioredoxin 1)	1.4.0	37.1429	9.09091
group_4371	Q8Y9I3		lmo0545	Lmo0545 protein	6.0.0	62.8571	90.9091
group_4374	Q8Y9B7		lmo0615	Lmo0615 protein	6.0.0	62.8571	90.9091
group_4375	Q8Y9B5		lmo0617	Lmo0617 protein	5.1.0	62.8571	90.9091
group_4472	Q8Y7Q8		lmo1214	Lmo1214 protein	6.0.0	62.8571	90.9091
group_1303	Q8Y7Z1		lmo1128	Lmo1128 protein	6.0.0	62.8571	90.9091
group_4091	B8DG24		yneA	Cell division suppressor protein YneA	5.2.0	37.1429	9.09091
group_4090	A0A3A7N8T5		bioC	Class I SAM-dependent methyltransferase (Malonyl-[acyl-carrier protein] O-methyltransferase) (EC 2.1.1.197)	3.8.0	37.1429	9.09091
group_4093	C1L2K1		miaA	tRNA dimethylallyltransferase (EC 2.5.1.75) (Dimethylallyl diphosphate:tRNA dimethylallyltransferase)	3.6.0	37.1429	9.09091
group_4092	A0A0E1R7G6		ynbB	Uncharacterized protein ynbB	4.2.0	37.1429	9.09091
group_4095	C1L2I1		rnhB	Ribonuclease HII (RNase HII) (EC 3.1.26.4)	3.1.0	37.1429	9.09091
group_4094	A0A2Z5C362		dprA	DNA-protecting protein DprA		37.1429	9.09091
group_4096	A0A2Z5C3E4		RK57_14300	Uncharacterized protein	1.2.0	37.1429	9.09091
group_4622	Q8Y578		lmo2197	Lmo2197 protein	6.0.0	62.8571	90.9091
group_4623	Q8Y555		lmo2221	Lmo2221 protein	5.2.0	62.8571	90.9091
group_4621	Q8Y592		lmo2177	Lmo2177 protein	5.2.0	62.8571	90.9091
group_4154	A0A1T1YQG4		DC57_11460	Transposase	4.4.0	37.1429	9.09091
sdrF	Q8Y5H7		lmo2085	Putative peptidoglycan bound protein (LPXTG motif)	1.8.0	62.8571	90.9091
sdrD	Q8Y479		lmo2576	Peptidoglycan anchored protein (LPXTG motif)	1.8.0	62.8571	90.9091
group_4252	A0A2Z5C1U4		RK57_09025	Uncharacterized protein	6.0.0	37.1429	9.09091
thiO	A0A3A8BP94		thiO	Glycine oxidase (EC 1.4.3.19)	2.2.0	62.8571	90.9091
thiN	A0A3A8BXM3		thiN	Thiamine pyrophosphokinase (EC 2.7.6.2)	2.5.0	62.8571	90.9091
group_4392	A0A3A8CAQ5		rbsR_1	Ribose operon repressor	3.5.2	62.8571	90.9091
group_4396	A0A3A8C7X5		bglF_2	PTS system beta-glucoside-specific EIIBCA component	1.2.0	62.8571	90.9091
thiF	Q8Y868		lmo1049	Lmo1049 protein	2.5.0	62.8571	90.9091
group_3589	Q8Y784		lmo1411	Lmo1411 protein	5.2.0	62.8571	90.9091
group_2703	A0A393RS60		inlK	Class 1 internalin InlK (LPXTG cell wall anchor domain-containing protein)	1.8.0	37.1429	9.09091
group_4055	A0A2Z5BWW4		RK57_02265	Molybdate metabolism regulator	5.2.0	37.1429	9.09091
group_3470	A0A392X3L4		AF241_00505	Superoxide dismutase	6.0.0	37.1429	9.09091
inlA_11	A0A394Y342		inla_4	Internalin (Internalin-A) (LPXTG cell wall anchor domain-containing protein)	1.8.0	37.1429	9.09091
group_3478	A0A0E1R3M5		inlA_2	Internalin-A	1.8.0	37.1429	9.09091
inlA_3	UPI000BDFD377			lmo1136 family class 1 internalin	1.8.0	62.8571	90.9091
ulaA_2	Q8Y5T4		lmo1971	Lmo1971 protein	1.2.0	62.8571	90.9091
inlA_1	Q8Y7I7		lmo1290	Lmo1290 protein	1.8.0	62.8571	90.9091
group_4024	UPI000035D3A8		isdE	Heme ABC transporter substrate-binding protein IsdE	1.2.0	37.1429	9.09091
group_4026	A0A0D4CB02		AJL15_12175	Uncharacterized protein	5.2.0	37.1429	9.09091
group_4027	A0A2Z5BZF4		RK57_04485	TetR/AcrR family transcriptional regulator		37.1429	9.09091
group_4020	A0A3A7JKS7		yhaO	Exonuclease SbcCD subunit D (Putative metallophosphoesterase YhaO)	5.2.0	37.1429	9.09091
group_4022	A0A0B8RAU1		LmNIHS28_02204	Membrane protein	6.0.0	37.1429	9.09091
group_4023	UPI0001EBA5A3		NT04LM_3257	Heme uptake protein IsdC	1.8.0	37.1429	9.09091
group_3923	A0A2Z5BZQ8		RK57_07860	PTS fructose transporter subunit IIA	1.2.0	37.1429	9.09091
albF	Q8Y797		lmo1393	Lmo1393 protein	2.2.0	62.8571	90.9091
group_2775	A0A393S3L9		AF264_15050	Uncharacterized protein	6.0.0	37.1429	9.09091
group_3927	A0A0B8RBU5		LmNIHS28_00179	RNA-binding protein	5.2.0	37.1429	9.09091
lutR_1	A0A3A8CF58		lutR_2	HTH-type transcriptional regulator LutR	3.5.2	62.8571	90.9091
group_3500	Q8Y451		lmo2604	Lmo2604 protein	5.2.0	62.8571	90.9091
macB_4	A0A3A8BUW4		yknY_2	Putative ABC transporter ATP-binding protein YknY (EC 3.6.3.-)		37.1429	9.09091
aguA_2	A0A0H3G891		aguA	Putative agmatine deiminase (EC 3.5.3.12) (Agmatine iminohydrolase)	5.2.0	62.8571	90.9091
argB	A0A1D2IV64		argB	Acetylglutamate kinase (EC 2.7.2.8) (N-acetyl-L-glutamate 5-phosphotransferase) (NAG kinase) (NAGK)	2.2.0	62.8571	90.9091
tpiA_1	Q8YA20		tpiA2	Probable triosephosphate isomerase 2 (TIM 2) (TPI 2) (EC 5.3.1.1) (Triose-phosphate isomerase 2)	2.1.2	62.8571	90.9091
group_662	Q8Y7Z0		lmo1129	Lmo1129 protein	5.2.0	62.8571	90.9091
group_3571	Q8Y7X3		lmo1146	Lmo1146 protein	5.2.0	62.8571	90.9091
group_4050	A0A3A8BL21		thiN	Thiamine pyrophosphokinase (EC 2.7.6.2)	2.5.0	37.1429	9.09091
group_4440	Q8Y855		lmo1063	Lmo1063 protein	1.2.0	62.8571	90.9091
ypdB	Q8Y8C4		lmo0984	Lmo0984 protein	3.5.2	62.8571	90.9091
group_2953	UPI0001B4220F		ARJ20_02020	LPXTG cell wall anchor domain-containing protein		37.1429	9.09091
group_4059	A0A3A8BR73		fosX	Fosfomycin resistance protein FosX	4.1.0	37.1429	9.09091
group_4085	A0A0E0UWI3		LMM7_1468	Uncharacterized protein	5.2.0	37.1429	9.09091
group_4058	UPI0004366B26		HR60_00125	UPF0435 protein HR60_00125	5.2.0	37.1429	9.09091
panC	Q8Y602		panC	Pantothenate synthetase (PS) (EC 6.3.2.1) (Pantoate--beta-alanine ligase) (Pantoate-activating enzyme)	2.5.0	62.8571	90.9091
group_4432	A0A0H3GJ44		LMRG_02074	Uncharacterized protein		62.8571	90.9091
group_4430	Q8Y8D8		lmo0966	Lmo0966 protein	5.2.0	62.8571	90.9091
group_5435	A0A3A2KJM7		AF255_07855	Uncharacterized protein		37.1429	9.09091
group_4438	Q8Y856		lmo1062	Lmo1062 protein	1.2.0	62.8571	90.9091
group_4667	Q8Y4F2		lmo2492	Lmo2492 protein	6.0.0	62.8571	90.9091
group_4190	A0A3A7GJ00		inla_3	Internalin-A (Leucine-rich repeat domain-containing protein)	1.9.0	37.1429	9.09091
group_4218	A0A393CNN4		AF240_00940	Uncharacterized protein		37.1429	9.09091
group_4216	UPI000035CDC6		BN389_04240	Uncharacterized protein		37.1429	9.09091
group_4215	A0A0B8R4Y8		LmNIHS28_01937	ATPase	5.2.0	37.1429	9.09091
group_4668	Q8Y4D7		comFC	ComFC protein	1.10.0	62.8571	90.9091
group_4669	Q8Y4D6		comFA	ComFA protein	1.10.0	62.8571	90.9091
pknB	A0A3A8C235		pknB	Serine/threonine-protein kinase PknB (EC 2.7.11.1)	3.8.0	62.8571	90.9091
hcnC	A0A3A7J837		hcnC	FAD-binding oxidoreductase (Hydrogen cyanide synthase subunit HcnC) (EC 1.4.99.5)	2.2.0	37.1429	9.09091
group_3399	A0A0E1R5P0		yesJ	Uncharacterized N-acetyltransferase YesJ (EC 2.3.1.-)	5.2.0	37.1429	9.09091
adrA	A0A0E1REZ1		yhcK	Uncharacterized protein yhcK	5.2.0	37.1429	9.09091
group_4322	Q8Y3I4		lmo2852	Lmo2852 protein	5.2.0	62.8571	90.9091
group_4324	Q8YAT7		cutC	Copper homeostasis protein CutC	4.2.0	62.8571	90.9091
group_4068	A0A3A7T7A5		ytnP	MBL fold metallo-hydrolase (Putative quorum-quenching lactonase YtnP) (EC 3.1.1.-)	5.2.0	37.1429	9.09091
cobU	A0A3A8BXJ5		cobU	Bifunctional adenosylcobalamin biosynthesis protein CobU (EC 2.7.1.156)	2.5.0	62.8571	90.9091
ytrA_4	A0A3A8BN52		ytrA_3	HTH-type transcriptional repressor YtrA	3.5.2	62.8571	90.9091
rnhB	Q8Y7K4		rnhB	Ribonuclease HII (RNase HII) (EC 3.1.26.4)	3.1.0	62.8571	90.9091
group_4060	A0A3A2X1R4		AF264_07635	Uncharacterized protein	6.0.0	37.1429	9.09091
group_4061	A0A393RQY0		ybbh_2	MurR/RpiR family transcriptional regulator (Putative HTH-type transcriptional regulator YbbH)		37.1429	9.09091
group_4063	A0A0B8R8T3		LmNIHS28_01308	Permease		37.1429	9.09091
group_4064	UPI000035D1DA		SAMD00023519_01157	Cell surface protein		37.1429	9.09091
group_4065	A0A2Z5BWP2		RK57_01585	Uncharacterized protein	6.0.0	37.1429	9.09091
group_4066	UPI0004352777		X846_1709	Uncharacterized protein	5.2.0	37.1429	9.09091
group_4067	A0A0E1R8B1		yodM	Putative lipid phosphate phosphatase yodM (EC 3.1.3.-)	5.2.0	37.1429	9.09091
group_4103	A0A3A7Z0I1		pduX	L-threonine kinase (EC 2.7.1.177) (Propanediol utilization protein)	5.2.0	37.1429	9.09091
group_4102	A0A0B8R3Z5		LmNIHS28_00732	DNA topology modulation protein	5.2.0	37.1429	9.09091
group_4101	A0A0B8QUW8		LmNIHS28_00730	Uncharacterized protein	6.0.0	37.1429	9.09091
group_4107	A0A3A8BV76		cobU	Bifunctional adenosylcobalamin biosynthesis protein CobU (EC 2.7.1.156)		37.1429	9.09091
group_4106	A0A2Z5C4I3		cobC	Alpha-ribazole phosphatase	2.5.0	37.1429	9.09091
group_4105	A0A0E1R5F1		eutJ	Ethanolamine utilization protein eutJ	2.1.1	37.1429	9.09091
group_4104	A0A2Z5C4F6		pduM	Microcompartment protein PduM	6.0.0	37.1429	9.09091
group_4108	A0A0B8R7E7		LmNIHS28_00778	Alpha-L-fucosidase	5.2.0	37.1429	9.09091
fruA_9	A0A3A8BML0		fruA_3	PTS system fructose-specific EIIABC component	1.2.0	37.1429	9.09091
nagA_1	A0A3A7N225		nagA_1	N-acetylglucosamine-6-phosphate deacetylase (EC 3.5.1.25)	2.1.1	37.1429	9.09091
cpnA	A0A3A8BW91		cpnA	Cyclopentanol dehydrogenase (EC 1.1.1.163)	2.1.1	37.1429	9.09091
group_4168	A0A0B8R2G1		LmNIHS28_00854	Flagellar hook protein	6.0.0	37.1429	9.09091
group_3606	Q8Y5F8		lmo2106	Lmo2106 protein	5.2.0	62.8571	90.9091
group_820	A0A393CUI8		AF264_04565	Alpha/beta hydrolase	6.0.0	37.1429	9.09091
group_3541	Q8Y8Z4		lmo0748	Lmo0748 protein	6.0.0	62.8571	90.9091
group_3977	UPI00043694BE		HR60_08380	Hydrolase	5.2.0	37.1429	9.09091
group_3979	A0A3A7GK99		adda	ATP-dependent helicase/nuclease subunit A (EC 3.1.-.-) (EC 3.6.4.12) (ATP-dependent helicase/nuclease AddA)	3.3.0	37.1429	9.09091
group_3978	A0A2Z5BY92		RK57_04995	DUF523 domain-containing protein	5.2.0	37.1429	9.09091
group_2127	Q8Y482		lmo2573	Zinc-type alcohol dehydrogenase-like protein	2.1.1	62.8571	90.9091
pleD	A0A3A8BW24		pleD	Response regulator PleD	5.2.0	62.8571	90.9091
group_5614	A0A3A6XF35		addb	ATP-dependent helicase/deoxyribonuclease subunit B (EC 3.1.-.-) (EC 3.6.4.12) (ATP-dependent helicase/nuclease AddB)	3.3.0	37.1429	9.09091
group_3306	A0A0B8QYA4		LmNIHS28_00502	Uncharacterized protein		37.1429	9.09091
argC	Q8Y6U1		argC	N-acetyl-gamma-glutamyl-phosphate reductase (AGPR) (EC 1.2.1.38)	2.2.0	62.8571	90.9091
argD	Q8Y6U4		argD	Acetylornithine aminotransferase (ACOAT) (EC 2.6.1.11)	2.2.0	62.8571	90.9091
glyS	Q8Y754		glyS	Glycine--tRNA ligase beta subunit (EC 6.1.1.14) (Glycyl-tRNA synthetase beta subunit) (GlyRS)	3.7.2	62.8571	90.9091
group_1908	A0A1D2IZW1		nagA	N-acetylglucosamine-6-phosphate deacetylase	2.1.1	62.8571	90.9091
glmS_3	A0A3A8C081		glmS_2	Glutamine--fructose-6-phosphate aminotransferase isomerizing (EC 2.6.1.16)	2.1.1	37.1429	9.09091
group_4569	Q8Y6H7		lmo1707	UPF0435 protein lmo1707	5.2.0	62.8571	90.9091
group_3624	Q8Y481		lmo2574	Lmo2574 protein	6.0.0	62.8571	90.9091
bglH_3	A0A3A8C1L2		bglH_2	Aryl-phospho-beta-D-glucosidase BglH (EC 3.2.1.86)	2.1.1	62.8571	90.9091
group_4703	A0A394ZKB6		inlj_1	Internalin-J (LPXTG cell wall anchor domain-containing protein) (Peptidoglycan-binding protein)	1.8.0	37.1429	9.09091
group_4318	Q8Y3P8		bvrC	BvrC protein	5.2.0	62.8571	90.9091
group_4494	Q8Y7H5		lmo1304	UPF0291 protein lmo1304	5.2.0	62.8571	90.9091
group_4497	UPI000BDF6015			DUF1033 family protein	5.2.0	62.8571	90.9091
group_4496	Q8Y7A8		lmo1380	Lmo1380 protein	6.0.0	62.8571	90.9091
group_4491	Q8Y7I1		lmo1297	Lmo1297 protein	4.2.0	62.8571	90.9091
group_4492	Q8Y7H8		lmo1301	Lmo1301 protein	5.2.0	62.8571	90.9091
group_4499	A0A1D2IVP2		fabG	3-oxoacyl-ACP reductase (EC 1.1.1.100)	2.4.0	62.8571	90.9091
xylF	Q8Y5F5		lmo2109	Lmo2109 protein	2.1.1	62.8571	90.9091
group_4191	A0A394Y4B3		AF264_01750	Transcriptional regulator	6.0.0	37.1429	9.09091
group_2269	A0A393RX26		AF264_07710	Uncharacterized protein	5.2.0	37.1429	9.09091
group_4402	A0A0E0UTV9		LMM7_0781	Uncharacterized protein	6.0.0	62.8571	90.9091
group_4369	Q8Y9K2		lmo0525	Lmo0525 protein	5.2.0	62.8571	90.9091
miaA	Q8Y7I3		miaA	tRNA dimethylallyltransferase (EC 2.5.1.75) (Dimethylallyl diphosphate:tRNA dimethylallyltransferase)	3.6.0	62.8571	90.9091
addA	Q8Y511		addA	ATP-dependent helicase/nuclease subunit A (EC 3.1.-.-) (EC 3.6.4.12) (ATP-dependent helicase/nuclease AddA)	3.3.0	62.8571	90.9091
group_4149	A0A393JKC4		AF239_03205	Uncharacterized protein	6.0.0	37.1429	9.09091
group_4148	A0A3A7F1F5		pgca_1	Phospho-sugar mutase (Phosphoglucomutase) (EC 5.4.2.2)	2.1.1	37.1429	9.09091
group_4147	A0A2Z5C668		RK57_12295	TetR/AcrR family transcriptional regulator	6.0.0	37.1429	9.09091
group_4146	A0A393PPX4		AB922_01757	Uncharacterized protein	6.0.0	37.1429	9.09091
group_4144	A0A3A7GNS4		AF264_03680	Putative 3-methyladenine DNA glycosylase (EC 3.2.2.-)	3.2.0	37.1429	9.09091
group_1286	Q8Y945		lmo0695	Lmo0695 protein	6.0.0	62.8571	90.9091
group_4225	A0A1T1YI43		DC57_13835	Uncharacterized protein		37.1429	9.09091
group_1283	Q8Y9E3		lmo0587	Putative secreted protein	6.0.0	62.8571	90.9091
group_4223	A0A241SLD8		ltrA	Low temperature requirement protein A	4.1.0	37.1429	9.09091
group_4221	A0A0E1R4Z6		BN389_04160	Uncharacterized protein		37.1429	9.09091
group_4382	Q8Y981		lmo0652	Lmo0652 protein	5.2.0	62.8571	90.9091
group_4384	A0A1C7PWW5		CDR86_13880	Endonuclease III domain-containing protein	5.2.0	62.8571	90.9091
group_4228	A0A394ZC38		AB922_00937	N-acetyltransferase		37.1429	9.09091
dasR	Q8Y5T1		lmo1974	Lmo1974 protein	3.5.2	62.8571	90.9091
group_3083	A0A3A8BST8		gloC	Hydroxyacylglutathione hydrolase GloC (EC 3.1.2.6)	5.2.0	37.1429	9.09091
group_3461	A0A0E1R2S8		BN389_04180	Uncharacterized protein		37.1429	9.09091
group_3469	A0A394Y9C8		inlJ_15	Cell surface protein (Internalin-J) (LPXTG cell wall anchor domain-containing protein)	1.8.0	37.1429	9.09091
group_4032	UPI0009A4F8FD			alpha/beta hydrolase	2.1.1	37.1429	9.09091
group_4031	A0A3A8BNZ3		yvbK	Putative N-acetyltransferase YvbK (EC 2.3.1.-)	5.2.0	37.1429	9.09091
group_4037	A0A3A7D8F9		AF264_09645	CPBP family intramembrane metalloprotease	5.2.0	37.1429	9.09091
group_4036	A0A3A7GG31		sdrd	Cell surface protein (LPXTG cell wall anchor domain-containing protein) (Serine-aspartate repeat-containing protein D)	1.8.0	37.1429	9.09091
group_4035	A0A2Z5C1Q5		RK57_04100	FeoB-associated Cys-rich membrane protein		37.1429	9.09091
group_4034	A0A2Z5BZ37		RK57_04110	DeoR/GlpR transcriptional regulator	3.5.2	37.1429	9.09091
group_3936	A0A392WP35		AF251_13240	Bacteriocin-associated integral membrane family protein (DUF1430 domain-containing protein)	1.2.0	37.1429	9.09091
group_3935	A0A3A7PI73		AF251_13245	Lactococcin 972 family bacteriocin	6.0.0	37.1429	9.09091
group_4038	A0A0B8R0U3		LmNIHS28_01736	TetR family transcriptional regulator		37.1429	9.09091
group_4136	A0A3A8C5J2		ypdB	Transcriptional regulatory protein YpdB	3.5.2	37.1429	9.09091
group_3932	A0A2Z5C1E0		RK57_07485	Uncharacterized protein		37.1429	9.09091
yhaO	Q8Y554		lmo2222	Lmo2222 protein	5.2.0	62.8571	90.9091
group_1862	Q8Y9U9		lmo0421	Lmo0421 protein	1.7.0	62.8571	90.9091
group_1861	Q8YA24		lmo0341	Lmo0341 protein	5.2.0	62.8571	90.9091
group_3510	Q8YAM4		lmo0094	Lmo0094 protein	6.0.0	62.8571	90.9091
group_3513	P33383		lmo0206	Uncharacterized protein Lmo0206	6.0.0	62.8571	90.9091
fmnP	A0A3A8BXM0		fmnP	Riboflavin transporter	5.2.0	62.8571	90.9091
dnaK_1	Q8Y7V8		lmo1161	Lmo1161 protein	2.1.1	62.8571	90.9091
group_3948	A0A1T1YKC2		DC57_02040	Uncharacterized protein	5.2.0	37.1429	9.09091
group_3949	A0A393RP85		AF239_12775	Acetamidase	5.2.0	37.1429	9.09091
group_3940	A0A3A7GBK9		trpg	Aminodeoxychorismate/anthranilate synthase component II (Anthranilate synthase component 2) (EC 4.1.3.27)	2.2.0	37.1429	9.09091
group_3947	A0A0B8R180		LmNIHS28_00331	Uncharacterized protein	6.0.0	37.1429	9.09091
group_1307	Q8Y7E2		lmo1341	Lmo1341 protein	1.10.0	62.8571	90.9091
group_5648	A0A0B8RAI5		LmNIHS28_01933	Cell surface protein		37.1429	9.09091
group_3587	A0A1D2IQ28		rsgA	Small ribosomal subunit biogenesis GTPase RsgA (EC 3.6.1.-)	5.2.0	62.8571	90.9091
group_1301	Q8Y7Z4		lmo1125	Lmo1125 protein	5.2.0	62.8571	90.9091
group_3588	Q8Y7E0		lmo1343	Lmo1343 protein	1.10.0	62.8571	90.9091
group_4599	A0A3A8BP41		php_2	Phosphotriesterase homology protein	2.4.0	62.8571	90.9091
ydfG	Q8Y5S9		lmo1976	Lmo1976 protein	2.1.1	62.8571	90.9091
rpe_3	A0A1D2INB4		rpe	Ribulose-phosphate 3-epimerase	2.1.1	62.8571	90.9091
lntA	Q8Y9T5		lntA	Listeria nuclear targeted protein A	6.0.0	62.8571	90.9091
group_4047	C1KWK5		cca	CCA tRNA nucleotidyltransferase (EC 2.7.7.72)	3.6.0	37.1429	9.09091
bag	A0A394ZRE6		AF264_02310	DUF975 domain-containing protein (DUF975 family protein)	5.2.0	37.1429	9.09091
crnA_2	A0A3A8BU09		crnA_2	Creatinine amidohydrolase (EC 3.5.2.10)	2.2.0	62.8571	90.9091
group_1942	UPI000CE9721B		LMJF5203_01179	Cell wall surface anchor protein	1.8.0	37.1429	9.09091
group_3887	A0A2Z5C1D2		RK57_08200	Crp/Fnr family transcriptional regulator	5.1.0	37.1429	9.09091
group_3886	A0A0B8QU91		LmNIHS28_00102	Uncharacterized protein	6.0.0	37.1429	9.09091
group_3883	A0A393UMT7		AB922_03025	Uncharacterized protein	6.0.0	37.1429	9.09091
group_4670	UPI00098E7F8A			hypothetical protein		62.8571	90.9091
group_3881	A0A3A8BR90		folK	2-amino-4-hydroxy-6-hydroxymethyldihydropteridine pyrophosphokinase (EC 2.7.6.3)	2.5.0	37.1429	9.09091
hisK	Q8Y9F8		hisJ	HisJ protein	2.2.0	62.8571	90.9091
group_4227	A0A2Z5C2F1		RK57_09645	LPXTG cell wall anchor domain-containing protein		37.1429	9.09091
group_1305	Q8Y7Y4		lmo1135	Lmo1135 protein	6.0.0	62.8571	90.9091
comEA	A0A3A8BUN0		comEA	ComE operon protein 1	1.10.0	62.8571	90.9091
group_4048	A0A393S206		AB922_00453	Thioredoxin	1.4.0	37.1429	9.09091
group_4356	UPI00074D66E8		LM7424_90077	Uncharacterized protein	6.0.0	62.8571	90.9091
group_4355	Q8Y9X1		lmo0397	Lmo0397 protein	5.2.0	62.8571	90.9091
group_4079	UPI00003CABCA		BN389_14870	Uncharacterized protein	6.0.0	37.1429	9.09091
group_4078	A0A3A2NXS6		comea	ComE operon protein 1 (ComEA family DNA-binding protein) (Competence protein ComEA)	1.10.0	37.1429	9.09091
group_4077	A0A3A8BV07		tylM1	dTDP-3-amino-3,6-dideoxy-alpha-D-glucopyranose N,N-dimethyltransferase (EC 2.1.1.235)	5.2.0	37.1429	9.09091
group_4076	A0A3A8BU71		iscS_2	Cysteine desulfurase IscS (EC 2.8.1.7)	2.5.0	37.1429	9.09091
group_4074	A0A3A8BU44		rne	Ribonuclease E (EC 3.1.26.12)	2.3.0	37.1429	9.09091
group_4073	A0A241SQE4		folC	Folylpolyglutamate synthase	2.5.0	37.1429	9.09091
group_4072	A0A3A8BUT3		CFSAN002345_000149	Uncharacterized protein	2.5.0	37.1429	9.09091
group_4071	Q71Z79		argD	Acetylornithine aminotransferase (ACOAT) (EC 2.6.1.11)	2.2.0	37.1429	9.09091
group_4070	Q71Z78		argB	Acetylglutamate kinase (EC 2.7.2.8) (N-acetyl-L-glutamate 5-phosphotransferase) (NAG kinase) (NAGK)	2.2.0	37.1429	9.09091
group_703	A0A3A8C0B4		atpG_1	ATP synthase gamma chain, sodium ion specific	1.4.0	62.8571	90.9091
group_706	Q8YAN0		lmo0087	Lmo0087 protein	5.1.0	62.8571	90.9091
group_4170	A0A2Z5C307		RK57_11240	Crp/Fnr family transcriptional regulator		37.1429	9.09091
fgs	Q8Y6Y0		folC	FolC protein	2.5.0	62.8571	90.9091
group_4179	A0A3A7PLI4		pknB	Serine/threonine protein kinase (Serine/threonine-protein kinase PknB) (EC 2.7.11.1)	3.8.0	37.1429	9.09091
group_1137	Q8Y7E3		lmo1340	Lmo1340 protein	5.2.0	62.8571	90.9091
group_4174	A0A392Y8U3		AF264_02300	GntR family transcriptional regulator	3.5.2	37.1429	9.09091
glcR	Q8Y5F7		lmo2107	Lmo2107 protein	3.5.2	62.8571	90.9091
group_4189	C1L0J0		hisE	Phosphoribosyl-ATP pyrophosphatase (PRA-PH) (EC 3.6.1.31)	2.2.0	37.1429	9.09091
group_4188	C1L0J4		hisH	Imidazole glycerol phosphate synthase subunit HisH (EC 4.3.2.10) (IGP synthase glutaminase subunit) (EC 3.5.1.2)	2.2.0	37.1429	9.09091
group_4400	Q8Y8Z3		lmo0749	Lmo0749 protein	na	62.8571	90.9091
group_4183	A0A3A8CAW5		glpE_2	Thiosulfate sulfurtransferase GlpE (EC 2.8.1.1)	4.1.0	37.1429	9.09091
group_4172	UPI000BE051DD			transposase		37.1429	9.09091
group_4181	A0A3A7TYK7		speG_1	N-acetyltransferase (Spermidine N(1)-acetyltransferase) (EC 2.3.1.57)	5.2.0	37.1429	9.09091
group_4180	A0A0B8RG88		LmNIHS28_00920	Uncharacterized protein	5.1.0	37.1429	9.09091
yxlG	Q8Y550		lmo2226	Lmo2226 protein	5.2.0	62.8571	90.9091
rpiB_3	G9G5K4		rpiB	Ribose-5-phosphate isomerase B	2.1.1	62.8571	90.9091
group_4171	A0A393D3V6		AF264_02350	Cell surface protein (LPXTG cell wall anchor domain-containing protein)		37.1429	9.09091
group_3412	A0A393RT87		AF264_02105	Uncharacterized protein	6.0.0	37.1429	9.09091
polC_2	Q8Y7E7		lmo1336	5-formyltetrahydrofolate cyclo-ligase (EC 6.3.3.2)	2.5.0	62.8571	90.9091
pgcA_1	Q8Y8N1		lmo0865	Lmo0865 protein	2.1.1	62.8571	90.9091
mngB_1	A0A255C9M1		CDR86_08635	Alpha-mannosidase	2.1.1	62.8571	90.9091
group_1736	Q8Y8Q6		lmo0840	Lmo0840 protein	5.2.0	62.8571	90.9091
group_3319	A0A3A2NVJ1		AB922_01742	Uncharacterized protein		37.1429	9.09091
hprA	Q8Y6K0		lmo1684	Lmo1684 protein	2.1.1	62.8571	90.9091
ecfA2	A0A0H3GF97		ecfA	Energy-coupling factor transporter ATP-binding protein EcfA (ECF transporter A component EcfA) (EC 3.6.3.-)	1.2.0	62.8571	90.9091
group_2353	Q8VMX1			Putative Gp2		37.1429	9.09091
group_4388	Q8Y917		lmo0725	Putative peptidoglycan bound protein (LPXTG motif)	1.8.0	62.8571	90.9091
group_2380	A0A0E1R602		yjaB	Uncharacterized N-acetyltransferase YjaB (EC 2.3.1.-)	5.2.0	37.1429	9.09091
group_5075	A0A3A8B0G1		levS	Cell invasion LPXTG protein Vip (Levansucrase) (EC 2.4.1.10)	1.8.0	37.1429	9.09091
group_2577	Q8Y905		lmo0737	Lmo0737 protein	5.2.0	62.8571	90.9091
group_4301	Q8Y452		lmo2603	Lmo2603 protein	5.2.0	62.8571	90.9091
group_2208	A0A0B8RAD6		LmNIHS28_01888	Serine/threonine protein phosphatase	5.2.0	37.1429	9.09091
hisE	Q8Y9G7		hisE	Phosphoribosyl-ATP pyrophosphatase (PRA-PH) (EC 3.6.1.31)	2.2.0	62.8571	90.9091
group_864	Q8Y9X3		lmo0395	Lmo0395 protein	4.2.0	62.8571	90.9091
inlJ_11	A0A393CQT2		inlj_6	Cell surface protein (Internalin-J)	1.8.0	37.1429	9.09091
group_4192	A0A394ZNT3		mta	HTH-type transcriptional activator mta (MerR family transcriptional regulator)	3.5.2	37.1429	9.09091
group_4039	A0A3A8BN86		ubiG	Ubiquinone biosynthesis O-methyltransferase (EC 2.1.1.222)		37.1429	9.09091
group_4419	Q8Y8M8		lmo0868	Lmo0868 protein	6.0.0	62.8571	90.9091
group_949	A0A0E1R447		manZ_2	Mannose permease IID component	1.2.0	62.8571	90.9091
group_4415	Q8Y8Q3		lmo0843	Lmo0843 protein	5.2.0	62.8571	90.9091
group_4417	Q8Y8P6		lmo0850	Lmo0850 protein	6.0.0	62.8571	90.9091
group_4229	A0A2Z5C0J8		RK57_09605	Triosephosphate isomerase (EC 5.3.1.1)	2.1.2	37.1429	9.09091
group_4411	Q8Y8R3		lmo0832	Lmo0832 protein	4.4.0	62.8571	90.9091
group_4214	A0A2Z5C2C0		RK57_09950	Uncharacterized protein	6.0.0	37.1429	9.09091
group_4213	A0A3A2LR66		inla_6	Internalin (Internalin-A) (LPXTG cell wall anchor domain-containing protein)	1.8.0	37.1429	9.09091
inlJ_6	Q8Y8R0		lmo0835	Putative peptidoglycan bound protein (LPXTG motif)	1.8.0	62.8571	90.9091
group_4182	A0A3A8BWT2		inlB_1	Internalin B	1.8.0	37.1429	9.09091
kdgA	A0A2A6A934		CDR86_00865	Aldolase	2.1.1	62.8571	90.9091
group_4187	A0A1S7FNB3		DC57_12750	Histidinol-phosphatase	2.2.0	37.1429	9.09091
group_3171	A0A0E1RCR1		yozG	Uncharacterized HTH-type transcriptional regulator YozG	5.2.0	37.1429	9.09091
yflN	Q8Y6A5		lmo1790	Lmo1790 protein	5.2.0	62.8571	90.9091
yneA	Q8Y7H6		yneA	Cell division suppressor protein YneA	5.2.0	62.8571	90.9091
cca	Q8Y5Z8		cca	CCA tRNA nucleotidyltransferase (EC 2.7.7.72)	3.6.0	62.8571	90.9091
group_3921	A0A1S7FGU9		DC57_00570	LD-carboxypeptidase	4.5.0	37.1429	9.09091
nth_2	A0A3A7HTM1		nth_1	Endonuclease III (EC 4.2.99.18) (Endonuclease III domain-containing protein)	5.2.0	37.1429	9.09091
group_4044	A0A393CLM7		AF264_09030	DUF5011 domain-containing protein		37.1429	9.09091
group_4045	A0A0E0UXG9		aroH	Chorismate mutase AroH (EC 5.4.99.5)	2.2.0	37.1429	9.09091
group_4042	A0A2Z5BZ76		RK57_03415	Uncharacterized protein	5.2.0	37.1429	9.09091
group_4043	A0A3A8BVH1		act	Methanol dehydrogenase activator (EC 3.-.-.-)	5.2.0	37.1429	9.09091
gdh	A0A3A8BLH6		gdh_2	Glucose 1-dehydrogenase (EC 1.1.1.47)	2.1.1	62.8571	90.9091
group_3922	A0A1S7FH11		cutC	Copper homeostasis protein CutC	4.2.0	37.1429	9.09091
cssS	Q8Y857		lmo1061	Histidine kinase (EC 2.7.13.3)	1.3.0	62.8571	90.9091
group_2610	Q8Y6G4		lmo1723	Lmo1723 protein	6.0.0	62.8571	90.9091
group_3210	A0A393VWD9		AB922_02198	NUDIX domain-containing protein		37.1429	9.09091
group_3219	A0A3A2WX84		cbie	Cobalt-precorrin-7 (C(5))-methyltransferase (Cobalt-precorrin-7 C(5)-methyltransferase) (EC 2.1.1.289)	2.5.0	37.1429	9.09091
nudF	Q8Y5U0		lmo1965	Lmo1965 protein	5.2.0	62.8571	90.9091
rne	Q8Y6Y8		lmo1543	Lmo1543 protein	2.3.0	62.8571	90.9091
group_3593	Q8Y6N1		lmo1653	Putative cellsurface protein	6.0.0	62.8571	90.9091
group_3959	A0A394ZKW3		gbpa	Chitin-binding protein (GlcNAc-binding protein A)	2.1.1	37.1429	9.09091
group_3958	A0A2Z5BYZ7		RK57_05850	Uncharacterized protein	6.0.0	37.1429	9.09091
group_3951	A0A1T1YDG1		DC57_02225	Uncharacterized protein	6.0.0	37.1429	9.09091
group_3952	A0A3A2JZK0		AF239_12415	Zinc-type alcohol dehydrogenase-like protein	2.1.1	37.1429	9.09091
group_3957	A0A3A6WIB6		AF239_12100	Amidophosphoribosyltransferase (ComF family protein)	1.10.0	37.1429	9.09091
group_3956	A0A3A8BKJ7		comFA	ComF operon protein 1 (EC 3.6.4.12)	1.10.0	37.1429	9.09091
group_3328	A0A394Y0E1		AF264_03215	Cell surface protein (LPXTG cell wall anchor domain-containing protein)	1.8.0	37.1429	9.09091
group_897	Q8Y7R0		lmo1212	Lmo1212 protein	5.2.0	62.8571	90.9091
group_4466	A0A3A7HYF6		DYZ90_00006	Uncharacterized protein	6.0.0	62.8571	90.9091
group_4335	A0A1D2J1W2		CDR86_05500	Internalin	1.8.0	62.8571	90.9091
group_4584	Q8Y600		lmo1903	Lmo1903 protein	1.4.0	62.8571	90.9091
phnA	Q8Y778		lmo1418	Lmo1418 protein	2.6.0	62.8571	90.9091
group_4516	Q8Y6P9		lmo1635	Lmo1635 protein	5.2.0	62.8571	90.9091
group_4517	Q8Y6P4		lmo1640	Lmo1640 protein	6.0.0	62.8571	90.9091
murQ	C1KVV7		murQ	N-acetylmuramic acid 6-phosphate etherase (MurNAc-6-P etherase) (EC 4.2.1.126)		37.1429	9.09091
group_4386	A0A3A7EMK5		AE233_02029	Uncharacterized protein	1.8.0	62.8571	90.9091
rsgA_2	A0A0B8R6Z0		rsgA	Small ribosomal subunit biogenesis GTPase RsgA (EC 3.6.1.-)	5.2.0	37.1429	9.09091
azoR1_1	A0A3A8BPK0		azoR1	FMN-dependent NADH-azoreductase 1 (EC 1.7.-.-)	1.4.0	37.1429	9.09091
group_3135	A0A0E1R796		yteJ	Uncharacterized membrane protein yteJ	5.2.0	37.1429	9.09091
group_4138	A0A1S7FMA8		DC57_10750	Uncharacterized protein	5.2.0	37.1429	9.09091
group_4347	Q8YA09		lmo0357	Lmo0357 protein	1.2.0	62.8571	90.9091
group_4346	Q8YA13		lmo0353	Lmo0353 protein	5.2.0	62.8571	90.9091
inlA_8	UPI00073B62EC		AOB47_624c	Internalin-like protein	1.8.0	62.8571	90.9091
group_4082	A0A2Z5C055		RK57_00410	DUF2975 domain-containing protein		37.1429	9.09091
group_4080	A0A3A2XB09		glys	Glycine--tRNA ligase beta subunit (EC 6.1.1.14) (Glycyl-tRNA synthetase beta subunit) (GlyRS)	3.7.2	37.1429	9.09091
group_4081	A0A0E0UW34		LMM7_1529	Putative branched-chain amino acid export protein (BAAC homeostasis)	5.2.0	37.1429	9.09091
group_4086	A0A0B8R1M7		LmNIHS28_01991	Uncharacterized protein	6.0.0	37.1429	9.09091
group_4087	A0A2Z5BXN3		RK57_00065	Type II secretion system protein	1.10.0	37.1429	9.09091
group_4084	A0A3A7KDD8		proC_1	Pyrroline-5-carboxylate reductase (EC 1.5.1.2)	2.2.0	37.1429	9.09091
group_4069	C1KVN8		argC	N-acetyl-gamma-glutamyl-phosphate reductase (AGPR) (EC 1.2.1.38)	2.2.0	37.1429	9.09091
group_3987	A0A3A8BPP2		yxlG	Putative transmembrane protein YxlG	5.2.0	37.1429	9.09091
group_3984	A0A3A8BNU1		adaB	Methylated-DNA--protein-cysteine methyltransferase, inducible (EC 2.1.1.63)	3.2.0	37.1429	9.09091
group_3985	UPI00086E8416			GntR family transcriptional regulator	3.5.2	37.1429	9.09091
group_3983	A0A0E1RA49		yqjT	Uncharacterized protein yqjT	5.2.0	37.1429	9.09091
group_3980	A0A0E1RA70		yisK	Uncharacterized protein yisK	5.2.0	37.1429	9.09091
group_3981	UPI0000F53EDE		ARJ20_15280	GNAT family N-acetyltransferase	5.2.0	37.1429	9.09091
group_4165	G9G5K0			Internalin protein	1.8.0	37.1429	9.09091
group_4167	A0A241SMW0		A410_0767	Uncharacterized protein	1.8.0	37.1429	9.09091
group_4166	UPI00003CA86A		ARJ20_09330	LPXTG cell wall anchor domain-containing protein	1.8.0	37.1429	9.09091
group_4161	A0A3A6WTN7		ydde	PhzF family phenazine biosynthesis protein (Putative isomerase YddE) (EC 5.1.-.-)	5.2.0	37.1429	9.09091
group_4133	A0A0E1R4P0		BN389_10880	Uncharacterized protein		37.1429	9.09091
czcR	A0A3A8CCY3		czcR	Transcriptional activator protein CzcR	3.5.2	62.8571	90.9091
group_4169	A0A1T1YRJ7		DC57_12265	Carboxymuconolactone decarboxylase	5.2.0	37.1429	9.09091
group_3396	A0A392Y5A5		inlj_7	Cell surface protein (Internalin-J) (LPXTG cell wall anchor domain-containing protein)		37.1429	9.09091
group_2864	A0A394XIB0		inlj_9	Cell wall anchor protein (Internalin-J) (LPXTG cell wall anchor domain-containing protein)		37.1429	9.09091
group_4137	A0A2Z5C2J4		RK57_12860	Teichoic acid D-Ala incorporation-associated protein DltX		37.1429	9.09091
group_4185	A0A393RUI1		AF264_01965	Uncharacterized protein	6.0.0	37.1429	9.09091
group_4134	A0A3A7GGN8		thif	Molybdopterin biosynthesis protein MoeB (Sulfur carrier protein ThiS adenylyltransferase) (EC 2.7.7.73)	2.5.0	37.1429	9.09091
group_3769	UPI000984CE83			hypothetical protein		37.1429	9.09091
group_3408	A0A3A7C5V3		stth	Cysteine hydrolase (Streptothricin hydrolase) (EC 3.5.2.19)	5.2.0	37.1429	9.09091
group_1192	A0A3A8C9D9		artQ_1	Arginine transport system permease protein ArtQ	1.2.0	37.1429	9.09091
group_4100	A0A1S7FLP7		DC57_09570	ABC transporter permease	5.2.0	37.1429	9.09091
yknZ_2	A0A393R639		yknZ_1	ABC transporter permease (FtsX-like permease family protein) (Putative ABC transporter permease YknZ)		37.1429	9.09091
mta	A0A3A8CEM4		mta	HTH-type transcriptional activator mta	3.5.2	62.8571	90.9091
yusV_2	Q8Y587		lmo2182	Lmo2182 protein	1.2.0	62.8571	90.9091
cobC	A0A1D2IT42		cobC	Alpha-ribazole phosphatase	2.5.0	62.8571	90.9091
group_4628	Q8Y518		lmo2260	Lmo2260 protein	5.2.0	62.8571	90.9091
yvbK	Q8Y5E7		lmo2117	Lmo2117 protein	5.2.0	62.8571	90.9091
inlJ_4	A0A1D2IXY9		CDR86_09540	Cell surface protein	1.8.0	62.8571	90.9091
mglA	A0A3A8C417		mglA	Galactose/methyl galactoside import ATP-binding protein MglA (EC 3.6.3.17)	1.2.0	62.8571	90.9091
fabG_3	A0A3A8BVY0		fabG_1	3-oxoacyl-[acyl-carrier-protein] reductase FabG (EC 1.1.1.100)	2.4.0	37.1429	9.09091
inlJ_7	UPI000BDF441A			LPXTG cell wall anchor domain-containing protein	1.8.0	62.8571	90.9091
inlJ_1	Q8YAF4		lmo0175	Putative peptidoglycan bound protein (LPXTG motif)	1.8.0	62.8571	90.9091
group_4088	A0A393RS12		AF264_05675	Competence protein ComG	1.10.0	37.1429	9.09091
inlJ_8	UPI00043541E8		HR60_04430	Cell surface protein		37.1429	9.09091
group_2561	UPI000D72CB8D			IS3 family transposase	4.4.0	62.8571	90.9091
isdC	Q8Y585		hbp1	Hemin/hemoglobin-binding protein 1 (Hn/Hb-binding protein 1) (Cell wall protein Lmo2186)	1.8.0	62.8571	90.9091
group_4151	A0A3A8BXI7		yabJ	2-iminobutanoate/2-iminopropanoate deaminase (EC 3.5.99.10)	5.2.0	37.1429	9.09091
group_2568	Q8Y9X8		ltrA	Low temperature requirement protein A	4.1.0	62.8571	90.9091
group_4152	A0A0E1R689		ysdA	Uncharacterized protein ysdA	5.2.0	37.1429	9.09091
group_3567	Q8Y7Y2		lmo1137	Lmo1137 protein	6.0.0	62.8571	90.9091
argJ_1	Q8Y6U7		lmo1584	Lmo1584 protein	5.2.0	62.8571	90.9091
group_4025	A0A2Z5BZU3		RK57_04520	ABC transporter ATP-binding protein	1.2.0	37.1429	9.09091
group_4153	A0A3A7KR34		inlJ_12	Internalin-J (Peptidoglycan-binding protein)	1.8.0	37.1429	9.09091
group_4330	Q8YAN2		lmo0085	Lmo0085 protein	5.1.0	62.8571	90.9091
group_4331	Q8YAL4		lmo0104	Lmo0104 protein	6.0.0	62.8571	90.9091
uvrA_2	Q8Y4F6		uvrA	UvrABC system protein A (UvrA protein) (Excinuclease ABC subunit A)	3.2.0	62.8571	90.9091
adaB	Q8Y534		lmo2242	Lmo2242 protein	3.2.0	62.8571	90.9091
pduX	Q8Y7U9		lmo1170	Lmo1170 protein	5.2.0	62.8571	90.9091
glpE	A0A3A8C167		glpE_1	Thiosulfate sulfurtransferase GlpE (EC 2.8.1.1)	4.1.0	62.8571	90.9091
group_4424	A0A1D2IWW8		CDR86_10445	Putative 3-methyladenine DNA glycosylase (EC 3.2.2.-)	3.2.0	62.8571	90.9091
tylM1	A0A3A8BVR5		tylM1	dTDP-3-amino-3,6-dideoxy-alpha-D-glucopyranose N,N-dimethyltransferase (EC 2.1.1.235)	5.2.0	62.8571	90.9091
group_1979	A0A0H3GEH2		LMRG_00323	Uncharacterized protein	6.0.0	42.8571	72.7273
group_1012	A0A0E1RAY4		lytG_4	Exo-glucosaminidase lytG (EC 3.2.1.-)	1.8.0	57.1429	27.2727
group_1902	Q8Y6T5		lmo1597	Lmo1597 protein	6.0.0	42.8571	72.7273
group_4145	A0A3A7PI72		AF239_03595	Permease (Putative two-component membrane permease complex subunit)	5.2.0	57.1429	27.2727
group_380	Q8YA34		lmo0331	Lmo0331 protein	1.8.0	42.8571	72.7273
group_4513	A0A0H3GHA0		LMRG_02946	Uncharacterized protein		42.8571	72.7273
group_3986	A0A3A8BQ69		yxlE	Negative regulatory protein YxlE		57.1429	27.2727
group_4422	Q8Y8I2		lmo0920	Lmo0920 protein	5.2.0	42.8571	72.7273
group_3797	A0A3A2L4U9		AF238_14470	Uncharacterized protein		17.1429	45.4545
group_5509	A0A3A2KDS0		AF273_15200	Uncharacterized protein		17.1429	45.4545
group_1918	A0A3A7H7K5		AF818_02937	Uncharacterized protein		8.57143	31.8182
group_951	A0A1S7FGJ9		DC57_00020	Terminase	4.3.0	20	0
fusA_2	A0A3A8BXI3		php	Phosphotriesterase homology protein	2.4.0	80	100
wapA	A0A0E1R9W5		wapA_2	Wall-associated protein		20	0
metN2	UPI000D5F7FE8			ATP-binding cassette domain-containing protein		20	0
group_4763	A0A3A7V582		AF247_13185	DUF2712 domain-containing protein		20	0
group_4766	A0A0B8R0W5		LmNIHS28_00352	Membrane protein		20	0
group_4765	A0A3A2JQ03		AF247_13175	Uncharacterized protein		20	0
group_4764	A0A0B8R164		LmNIHS28_00351	Membrane protein		20	0
group_4768	A0A393LYV4		AF247_13160	Uncharacterized protein		20	0
csbB	Q93RN0		mtrA	Dolichol-phosphate mannosyltransferase MtrA (Hypothetical glycosyl transferase)	1.1.0	71.4286	95.4545
group_4110	A0A1S7FLY5		DC57_10005	Uncharacterized protein	6.0.0	28.5714	4.54545
group_4113	UPI0004311060		HR60_02825	Membrane protein		28.5714	4.54545
group_2486	A0A3A7PTC4		AF251_01345	DNA double-strand break repair Rad50 ATPase		28.5714	4.54545
tagH	UPI000BDFED64			teichoic acids export ABC transporter ATP-binding subunit TagH	1.1.0	71.4286	95.4545
malP	Q8Y5E3		lmo2121	Lmo2121 protein	2.1.1	71.4286	95.4545
group_4194	A0A3A8BYI6		CFSAN002345_001197	Uncharacterized protein		28.5714	4.54545
group_1153	A0A0E0UUS7		pncB	Nicotinate phosphoribosyltransferase (EC 6.3.4.21)	5.2.0	28.5714	4.54545
group_230	A0A394ZCQ5		AF274_10260	Helix-turn-helix domain-containing protein (Transposase)	4.4.0	28.5714	4.54545
tatAy	Q8YA04		tatA	Sec-independent protein translocase protein TatA	5.2.0	71.4286	95.4545
group_4224	A0A3A7A655		AF241_00720	Peptidase (Putative peptidase) (EC 3.4.21.-)	2.2.0	28.5714	4.54545
group_2501	A0A394ZN44		AF264_00790	YafY family transcriptional regulator	3.5.2	28.5714	4.54545
group_4176	A0A0B8RDT5		LmNIHS28_00904	Uncharacterized protein		28.5714	4.54545
group_4175	A0A3A6WQ80		AB922_01521	Uncharacterized protein		28.5714	4.54545
group_2381	A0A394ZTP0		AF264_04540	Uncharacterized protein	5.1.0	28.5714	4.54545
group_4112	A0A0B8RBG4		LmNIHS28_00797	Uncharacterized protein	6.0.0	28.5714	4.54545
group_4195	A0A0B8RHP3		LmNIHS28_01665	Uncharacterized protein		28.5714	4.54545
efeU	Q8YA02		lmo0365	Lmo0365 protein	5.2.0	71.4286	95.4545
efeM	Q8YA01		lmo0366	Lmo0366 protein	1.2.0	71.4286	95.4545
rmlC	A0A1C7Q2S5		rfbC	dTDP-4-dehydrorhamnose 3,5-epimerase (EC 5.1.3.13) (Thymidine diphospho-4-keto-rhamnose 3,5-epimerase)	1.1.0	71.4286	95.4545
group_3251	A0A393RS34		AF264_04600	Uncharacterized protein	6.0.0	28.5714	4.54545
tatC2	Q8YA05		tatC	Sec-independent protein translocase protein TatC	5.2.0	71.4286	95.4545
group_770	A0A3A2WV59		feoB	Ferrous iron transport protein B	1.2.0	42.8571	13.6364
inlA_7	L7X106		inlA	Internalin A	1.8.0	57.1429	86.3636
group_940	A0A0B8REA6		LmNIHS28_00065	Uncharacterized protein		42.8571	13.6364
group_746	A0A0B8R487		LmNIHS28_01552	ABC transporter permease	1.2.0	42.8571	13.6364
feoB	A0A1D2IZV3		feoB	Ferrous iron transport protein B	1.2.0	60	86.3636
group_4321	A0A090IU55	Bacillus thermoamylovorans	BT1A1_1387	Uncharacterized protein		60	86.3636
group_2732	A0A393U4Y6		AF255_14330	DUF2974 domain-containing protein	6.0.0	40	13.6364
group_5515	UPI000BE047C1			DUF1310 family protein	5.1.0	40	13.6364
group_1980	A0A392WP24		AF255_14340	DUF1310 domain-containing protein (DUF1310 family protein)	5.1.0	40	13.6364
group_745	Q8Y4R3		lmo2371	Lmo2371 protein	1.2.0	60	86.3636
group_918	UPI0007666023		ERS409620_01314	Uncharacterized conserved protein		11.4286	36.3636
group_2730	A0A392X2X8		AF238_14485	Uncharacterized protein		11.4286	36.3636
group_2069	A0A0H3GGP2		LMRG_02453	Mannose-specific PTS system IID component	1.2.0	11.4286	36.3636
group_475	Q8Y9K3		lmo0524	Lmo0524 protein	1.2.0	11.4286	36.3636
group_5654	A0A394RQC8		AB922_02753	Ribonuclease BN		5.71429	27.2727
group_3511	Q8YAH5		lmo0151	Lmo0151 protein	6.0.0	5.71429	27.2727
group_1986	UPI00047C87C6			hypothetical protein	4.3.0	5.71429	27.2727
group_481	A0A3A7DXN2		AB922_02752	Uncharacterized protein		5.71429	27.2727
group_3525	Q8Y9Y8		lmo0379	Lmo0379 protein	6.0.0	54.2857	81.8182
bioC	Q8Y7H2		lmo1308	Lmo1308 protein	3.8.0	54.2857	81.8182
¥ Non L. monocytogenes species
† Description for each functional category code is presented below
[1.1.0] Cell envelope and cellular processes > Cell wall
[1.2.0] Cell envelope and cellular processes > Transport/binding proteins and lipoproteins
[1.3.0] Cell envelope and cellular processes > Sensors (signal transduction)
[1.4.0] Cell envelope and cellular processes > Membrane bioenergetics
[1.5.0] Cell envelope and cellular processes > Mobility and chemotaxis
[1.6.0] Cell envelope and cellular processes > Protein secretion
[1.7.0] Cell envelope and cellular processes > Cell division
[1.8.0] Cell envelope and cellular processes > Cell surface proteins
[1.9.0] Cell envelope and cellular processes > Soluble internalin
[1.10.0] Cell envelope and cellular processes > Transformation/competence
[2.1.0] Intermediary metabolism > Metabolism of carbohydrates and related molecule
[2.1.1] Intermediary metabolism > Metabolism of carbohydrates and related molecule > Specific pathways
[2.1.2] Intermediary metabolism > Metabolism of carbohydrates and related molecule > Main glycolytic pathways
[2.1.3] Intermediary metabolism > Metabolism of carbohydrates and related molecule > TCA cycle
[2.2.0] Intermediary metabolism > Metabolism of amino acids and related molecules
[2.3.0] Intermediary metabolism > Metabolism of nucleotides and nucleic acids
[2.4.0] Intermediary metabolism > Metabolism of lipids
[2.5.0] Intermediary metabolism > Metabolism of coenzymes and prosthetic groups
[2.6.0] Intermediary metabolism > Metabolism of phosphate
[3.1.0] Information pathways > DNA replication
[3.2.0] Information pathways > DNA restriction/modification and repair
[3.3.0] Information pathways > DNA recombination
[3.4.0] Information pathways > DNA packaging and segregation
[3.5.1] Information pathways > RNA synthesis > Initiation
[3.5.2] Information pathways > RNA synthesis > Regulation
[3.5.3] Information pathways > RNA synthesis > Elongation
[3.5.4] Information pathways > RNA synthesis > Termination
[3.6.0] Information pathways > RNA modification
[3.7.1] Information pathways > Protein synthesis > Ribosomal proteins
[3.7.2] Information pathways > Protein synthesis > Aminoacyl-tRNA synthetases
[3.7.3] Information pathways > Protein synthesis > Initiation
[3.7.4] Information pathways > Protein synthesis > Elongation
[3.7.5] Information pathways > Protein synthesis > Termination
[3.8.0] Information pathways > Protein modification
[3.9.0] Information pathways > Protein folding
[4.1.0] Other functions > Adaptation to atypical conditions
[4.2.0] Other functions > Detoxification
[4.3.0] Other functions > Phage-related functions
[4.4.0] Other functions > Transposon and IS
[4.5.0] Other functions > Miscellaneous
[5.1.0] Similar to unknown proteins > From Listeria
[5.2.0] Similar to unknown proteins > From other organisms
[6.0.0] No similarity

## Sheet: Sup. Table5
Supplementary Table 5. List of genes associated with biofilm production in BHI media at 10°C (pan-GWAS, p < 0.05).
GWAS name	Uniprot Entry	Organism¥	Gene name	Protein names	Functional category code†	% in weak biofilm formers	% in strong biofilm formers
group_4197	UPI00098E3EF0			hypothetical protein		66.6667	13.3333
group_7000	A0A2Z5Z219	Lactococcus lactis	E05_32090	Uncharacterized protein		3.7037	50
group_3869	A0A394RPA7		AF242_15480	Uncharacterized protein		37.037	0
group_3762	A0A142EC64		pA144_0007	Uncharacterized protein		37.037	0
group_940	A0A0B8REA6		LmNIHS28_00065	Uncharacterized protein		55.5556	10
group_377	UPI00074D6BC6		LM83088_80034	Uncharacterized protein	5.2.0	62.963	16.6667
group_4590	Q8Y5Z0		lmo1913	Lmo1913 protein	5.2.0	7.40741	50
group_3040	A0A3A7GE33		AF264_08870	Glycoside transferase	5.2.0	92.5926	50
group_3986	A0A3A8BQ69		yxlE	Negative regulatory protein YxlE		70.3704	23.3333
group_6240	A0A2H1SK93	Xanthomonas citri	C	C protein		33.3333	0
group_397	A0A0B8R5D0		LmNIHS28_00068	Uncharacterized protein	5.1.0	66.6667	100
group_1807	UPI000BE00DE2			hypothetical protein		59.2593	13.3333
group_3733	A0A393N9I6		D3C41_12950	Uncharacterized protein		40.7407	3.33333
group_5799	UPI00092FB1F5			arsenic metallochaperone ArsD family protein		40.7407	3.33333
group_2657	A0A2Z5C560		RK57_09450	Endonuclease	5.2.0	0	33.3333
group_2742	A0A3A7TM14		AF856_01591	AP2 domain-containing protein	4.3.0	51.8519	10
group_6265	UPI00076722D3		AXF25_01535	Uncharacterized protein		29.6296	0
group_3877	A0A3A7UV92		ID87_02058	Uncharacterized protein		29.6296	0
group_6263	UPI000507E686		AF821_01501	Uncharacterized protein		29.6296	0
group_6279	A0A3A7NV98		AFX80_00020	Uncharacterized protein	4.3.0	29.6296	0
group_2757	A0A060UT12	Acidithiobacillus ferrivorans	F	Capsid protein F		29.6296	0
bcgIB	UPI0009850DB7		CJV36_12055	Uncharacterized protein		29.6296	0
bcgIA	UPI00074D58A5		CJV36_12060	Adenine methyltransferase		29.6296	0
group_6271	UPI00053BE8EB		DSD43_08455	Uncharacterized protein		29.6296	0
group_6276	A0A3A7EN18		AFX46_00136	XRE family transcriptional regulator		29.6296	0
group_6243	A0A060US63	Acidithiobacillus ferrivorans	G	Major spike protein G		29.6296	0
group_938	Q8YAG9		lmo0157	Lmo0157 protein	3.2.0	29.6296	0
hsdM	A0A3A7RFF8		hsdM	SAM-dependent DNA methyltransferase (Type I restriction enzyme EcoKI M protein) (EC 2.1.1.72)		29.6296	0
group_6273	A0A3A7UXE8		AF273_02455	Uncharacterized protein		29.6296	0
group_6253	UPI000BE1046E			relaxase		29.6296	0
group_6255	E6EXY6	Enterococcus faecalis TX0630	HMPREF9511_01683	Uncharacterized protein		29.6296	0
group_6254	UPI00098E5223			plasmid mobilization relaxosome protein MobC		29.6296	0
group_6256	UPI0004D69275		ARJ20_16365	LPXTG cell wall anchor domain-containing protein		29.6296	0
group_6258	UPI000BE07A8C			CHAP domain-containing protein		29.6296	0
group_3878	A0A393A2Z5		DOZ93_04615	XRE family transcriptional regulator		29.6296	0
group_3876	UPI00074D51A1		LM800396_140057	Uncharacterized protein		29.6296	0
group_3874	A0A0V7YCU8	Enterococcus faecium (Streptococcus faecium)	AOY33_09325	Uncharacterized protein		29.6296	0
group_3875	A0A3A7Q520		AEZ78_00963	Uncharacterized protein		29.6296	0
group_6264	A0A0H3GD71		LMRG_02934	Uncharacterized protein		29.6296	0
group_6266	A0A3A7MCD0		AF821_01506	Uncharacterized protein		29.6296	0
group_6267	A0A0H3G912		LMRG_02574	GNAT family acetyltransferase		29.6296	0
group_6261	UPI00074D5B8B		LM800396_140058	Uncharacterized protein		29.6296	0
group_6262	A0A3A7YC45		AF821_01500	Uncharacterized protein		29.6296	0
group_6268	A0A3A7URE0		ID87_02064	Uncharacterized protein		29.6296	0
hsdR	A0A3A7Y0A7		hsdR	Type I restriction endonuclease subunit R (Type-1 restriction enzyme R protein) (EC 3.1.21.3)		29.6296	0
group_6260	Q2V4W9		pCT0002	Uncharacterized protein		29.6296	0
group_6272	A0A3A7V8A6		AF252_02435	Sugar-phosphate nucleotidyltransferase		29.6296	0
group_294	UPI000BE003A6			helicase SNF2		29.6296	0
yofA	A0A393QJ60		yofA	HTH-type transcriptional regulator YofA (LysR family transcriptional regulator)		29.6296	0
group_3873	UPI0004D8BD21		ARJ20_16270	Uncharacterized protein		29.6296	0
group_6281	A0A3A7NH96		AFX80_00025	Uncharacterized protein		29.6296	0
group_6284	A0A0H3GFH8		LMRG_02220	Uncharacterized protein	6.0.0	29.6296	0
group_6270	UPI000678F014		KO07_03320	Uncharacterized protein		29.6296	0
group_6277	A0A393A7N5		DOZ93_04605	Phage antirepressor		29.6296	0
group_6280	A0A3A7NSF4		AFX80_00023	Uncharacterized protein		29.6296	0
group_2760	UPI00086F2DD0			DUF1738 domain-containing protein		29.6296	0
yxlE	UPI000E759913		yxle	Negative regulatory protein YxlE	5.2.0	29.6296	73.3333
group_5404	A0A142EC67		pA144_0010	Uncharacterized protein		37.037	3.33333
group_3681	A0A3A7KXY9		AF818_02931	Uncharacterized protein		37.037	3.33333
group_3864	A0A3A7IJW5		AB922_01480	Uncharacterized protein		37.037	3.33333
group_3761	A0A142EC65		pA144_0008	Uncharacterized protein		37.037	3.33333
group_5405	A0A142EC66		pA144_0009	Uncharacterized protein		37.037	3.33333
group_4329	Q8YAN5		lmo0082	Lmo0082 protein	6.0.0	0	30
group_4328	Q8YAN7		lmo0080	Lmo0080 protein	6.0.0	0	30
group_2557	UPI0009B0B9A0			hypothetical protein	6.0.0	0	30
group_2729	A0A392X2X8		AF238_14485	Uncharacterized protein		7.40741	43.3333
group_6242	A0A2I2M4I9	Tenacibaculum dicentrarchi	J	DNA-binding protein J		25.9259	0
group_3871	A0A060UXK7	Acidithiobacillus ferrivorans	H	Minor spike protein H		25.9259	0
group_6269	A0A3A7V3E1		immR_3	HTH-type transcriptional regulator ImmR		25.9259	0
group_295	UPI00042E7F14		ARK89_15370	Uncharacterized protein		25.9259	0
group_6278	A0A393AES1		DOZ93_04600	Uncharacterized protein		25.9259	0
group_1987	A0A394RZ82		AF240_05480	Uncharacterized protein		40.7407	6.66667
group_2752	A0A0H3GD86		LMRG_02933	Uncharacterized protein		33.3333	3.33333
group_5994	A0A0H3GDM5		LMRG_00003	Uncharacterized protein	6.0.0	33.3333	3.33333
nfrA1_1	A0A3A7H264		nfra1_2	FMN reductase (NADPH) (EC 1.5.1.38) (NADPH-dependent oxidoreductase)	1.4.0	66.6667	96.6667
gltR_1	A0A0B8QZ17		LmNIHS28_01096	LysR family transcriptional regulator	3.5.2	66.6667	96.6667
group_6291	UPI000BDFECA9			DUF262 domain-containing protein	5.2.0	33.3333	3.33333
group_2556	Q8YAP6		lmo0071	Lmo0071 protein	6.0.0	7.40741	40
group_4470	A0A1D2IWI5		pduM	Microcompartment protein PduM	6.0.0	18.5185	56.6667
group_2195	A0A393SL84		coia	Competence protein CoiA	1.10.0	59.2593	23.3333
group_2547	Q8Y403		lmo2675	Lmo2675 protein	6.0.0	40.7407	76.6667
group_3636	A0A3A2YAK1		cas5b	Type I-B CRISPR-associated protein Cas5		29.6296	66.6667
cas1	UPI00092E4084		B0X19_02870	CRISPR-associated endonuclease Cas1		29.6296	66.6667
cas2	A0A0E0UTU7		cas2	CRISPR-associated endoribonuclease Cas2 (EC 3.1.-.-)		29.6296	66.6667
group_2659	A0A3A7SZG9		cas6	CRISPR-associated endoribonuclease Cas6		29.6296	66.6667
cas3	UPI00083D7946			CRISPR-associated helicase/endonuclease Cas3		29.6296	66.6667
group_1062	A0A393CV23		AF264_09920	Glycoside hydrolase family 65 protein	2.1.1	37.037	6.66667
group_401	A0A394XJ12		AF264_14015	Uncharacterized protein		37.037	6.66667
group_6040	A0A3A7RS18		AF818_02929	Uncharacterized protein		37.037	6.66667
parC	A0A3A7I7R9		parc	DNA topoisomerase 4 subunit A (EC 5.99.1.3) (Topoisomerase IV subunit A)	3.4.0	77.7778	100
group_1672	A0A0H3GJX6		parC	DNA topoisomerase 4 subunit A (EC 5.99.1.3) (Topoisomerase IV subunit A)	3.4.0	22.2222	0
ycjO_2	A0A3A7GFW1		AF264_13565	Transglutaminase family protein	6.0.0	22.2222	0
group_846	A0A0B8R577		hflX	GTPase HflX (GTP-binding protein HflX)	4.5.0	22.2222	0
tkt_3	A0A0D8X574		CDR86_05070	Uncharacterized protein	5.2.0	22.2222	0
group_1855	UPI000BDFDF92			DUF1310 family protein	5.1.0	11.1111	43.3333
group_6011	A0A3A7NYZ5		AFX80_00022	Uncharacterized protein		29.6296	3.33333
group_5722	UPI0009853537			hypothetical protein		29.6296	3.33333
group_2750	A0A0H3GCJ6		LMRG_02892	Uncharacterized protein		29.6296	3.33333
group_1810	UPI000E6BA985		D3C26_06200	Uncharacterized protein		29.6296	3.33333
group_488	A0A3A7U2K0		AF856_02018	Carbohydrate deacetylase (EC 3.5.1.-) (ChbG/HpnK family deacetylase)	5.2.0	29.6296	3.33333
group_3812	A0A2A6AA43		CDR86_02440	N-acetyltransferase		29.6296	3.33333
group_5916	A0A0H3GCY0		LMRG_02891	Uncharacterized protein		29.6296	3.33333
group_5915	A0A0H3G8Y5		LMRG_02330	Uncharacterized protein	6.0.0	29.6296	3.33333
group_6074	A0A3A7NHD5		AFX80_00024	Uncharacterized protein		29.6296	3.33333
group_6283	A0A393KIZ1		AFX44_02360	Uncharacterized protein		29.6296	3.33333
group_3841	UPI000E6B9871			hypothetical protein		29.6296	3.33333
group_1884	UPI000E718624			hypothetical protein	5.2.0	29.6296	3.33333
group_474	A0A393CRL8		AF264_01650	Putative sulfate transporter (SulP family inorganic anion transporter)	1.2.0	51.8519	16.6667
group_3527	UPI000E751432			hypothetical protein		0	23.3333
draG	Q8YAQ0		lmo0067	Lmo0067 protein	3.8.0	0	23.3333
group_4268	A0A3A7G7B2		AB922_00990	Uncharacterized protein		7.40741	36.6667
group_4269	A0A2A5ZK54		CDR86_14750	Uncharacterized protein		7.40741	36.6667
group_3934	A0A0B8RC01		LmNIHS28_00239	Uncharacterized protein	6.0.0	92.5926	63.3333
group_4271	A0A2A5ZJX3		CDR86_14735	Uncharacterized protein		7.40741	36.6667
group_4270	A0A3A7G421		AB922_00993	Uncharacterized protein		7.40741	36.6667
group_3495	UPI000E72C99E			hypothetical protein		7.40741	36.6667
group_5655	UPI000BE0F385			hypothetical protein		40.7407	10
group_3519	Q8YA40		lmo0324	Lmo0324 protein	6.0.0	3.7037	30
group_4478	A0A1D2ISE5		CDR86_11995	Uncharacterized protein		3.7037	30
immR_1	A0A394V9S3		AF261_05410	XRE family transcriptional regulator		3.7037	30
nifS	Q8Y5N5		lmo2022	Lmo2022 protein	2.5.0	22.2222	56.6667
group_3827	A0A392XHQ2		pduM	Microcompartment protein PduM	6.0.0	51.8519	20
group_1969	A0A0E0V124		gidA	tRNA uridine 5-carboxymethylaminomethyl modification enzyme MnmG (Glucose-inhibited division protein A)	1.7.0	51.8519	20
group_2660	A0A3A7IMJ8		cas8a1	Type I-B CRISPR-associated protein Cas8b1/Cst1		29.6296	63.3333
group_4686	A0A393MBE2		cas7i	Type I-B CRISPR-associated protein Cas7/Cst2/DevR		29.6296	63.3333
group_1346	A0A3A7FZC8		AF951_02536	Uncharacterized protein		44.4444	13.3333
tagB_1	A0A3A8BZ54		tarL_2	Teichoic acid ribitol-phosphate polymerase TarL (EC 2.7.8.14)	1.1.0	55.5556	86.6667
tagG	UPI000BE10CE8			ABC transporter permease	1.1.0	55.5556	86.6667
group_2684	A0A393U116		AF273_04990	XRE family transcriptional regulator		11.1111	40
group_1396	A0A0H3GGU0		LMRG_02850	Uncharacterized protein		88.8889	60
group_3915	A0A0H3G8X6		LMRG_02849	Uncharacterized protein		88.8889	60
group_2751	UPI0000F3E668		LMRG_00004	Uncharacterized protein	6.0.0	33.3333	6.66667
csbB	Q93RN0		mtrA	Dolichol-phosphate mannosyltransferase MtrA (Hypothetical glycosyl transferase)	1.1.0	66.6667	93.3333
group_1153	A0A0E0UUS7		pncB	Nicotinate phosphoribosyltransferase (EC 6.3.4.21)	5.2.0	33.3333	6.66667
group_3850	A0A0H3GHG8		LMRG_00005	Uncharacterized protein		33.3333	6.66667
group_307	UPI00027E8422		D3B99_03045	Uncharacterized protein		33.3333	6.66667
group_6068	A0A3A7VX21		AF951_02474	Uncharacterized protein		33.3333	6.66667
tagH	UPI000BDFED64			teichoic acids export ABC transporter ATP-binding subunit TagH	1.1.0	66.6667	93.3333
malP	Q8Y5E3		lmo2121	Lmo2121 protein	2.1.1	66.6667	93.3333
rmlC	A0A1C7Q2S5		rfbC	dTDP-4-dehydrorhamnose 3,5-epimerase (EC 5.1.3.13) (Thymidine diphospho-4-keto-rhamnose 3,5-epimerase)	1.1.0	66.6667	93.3333
znuC_4	A0A3A7NPD6		znuC_2	ABC transporter ATP-binding protein (Zinc import ATP-binding protein ZnuC) (EC 3.6.3.-)		33.3333	6.66667
group_1990	A0A3A7UE98		AF951_02473	Uncharacterized protein		33.3333	6.66667
group_2474	UPI000D72D1E5			DHA2 family efflux MFS transporter permease subunit	1.2.0	66.6667	33.3333
group_1144	A0A0E1RCC6		yneQ	Uncharacterized protein yneQ	5.2.0	81.4815	100
group_220	Q8Y3J2		lmo2843	Lmo2843 protein	6.0.0	81.4815	100
group_1241	Q723T1		iolA	Malonate-semialdehyde dehydrogenase (MSA dehydrogenase) (EC 1.2.1.27)	2.1.1	18.5185	0
hflX_1	Q8Y8Y0		hflX	GTPase HflX (GTP-binding protein HflX)	4.5.0	81.4815	100
group_1798	UPI000EFDE50F			6-phospho-beta-glucosidase	2.1.1	25.9259	3.33333
group_487	A0A3A7GDL7		AF264_00475	Carbohydrate deacetylase (EC 3.5.1.-) (ChbG/HpnK family deacetylase)	5.2.0	74.0741	96.6667
group_151	C1KYJ3		rpoB	DNA-directed RNA polymerase subunit beta (RNAP subunit beta) (EC 2.7.7.6) (RNA polymerase subunit beta) (Transcriptase subunit beta)	3.5.3	25.9259	3.33333
mco	UPI000A1FFD33			copper oxidase		25.9259	3.33333
group_2708	A0A2Z5C305		RK57_11985	RNA-directed DNA polymerase		25.9259	3.33333
licH_1	UPI000EFDE50F			6-phospho-beta-glucosidase	2.1.1	74.0741	96.6667
group_3917	A0A0H3G8X1		LMRG_02492	Uncharacterized protein		48.1481	16.6667
group_2056	A0A3A6WUY8		AF251_14005	Uncharacterized protein		48.1481	16.6667
group_4800	A0A394Y6H5		AF255_14190	Uncharacterized protein	6.0.0	7.40741	33.3333
group_3505	Q8Y3M7		lmo2808	Lmo2808 protein	5.1.0	7.40741	33.3333
group_1262	UPI000873C4F1			DUF1310 family protein	5.1.0	14.8148	43.3333
group_2559	UPI000B54942D			DUF3130 family protein	5.1.0	14.8148	43.3333
group_697	A0A1T1YBY4		DC57_15090	Type VII secretion effector	5.1.0	85.1852	56.6667
group_1151	UPI0008739F0D			antibiotic biosynthesis monooxygenase	5.2.0	100	80
group_150	C1KYJ3		rpoB	DNA-directed RNA polymerase subunit beta (RNAP subunit beta) (EC 2.7.7.6)	3.5.3	0	20
group_4297	D7PCG3			Uncharacterized protein		0	20
group_4299	D7PCG1			CRISPR-associated Cas5 family protein		0	20
group_4298	D7PCG2			Uncharacterized protein		0	20
group_700	A0A3A7G652		AF264_14680	Uncharacterized protein	4.3.0	100	80
hhaIM	A0A3A2V7Q5		dcm	Cytosine-specific methyltransferase (EC 2.1.1.37)		0	20
group_4462	Q8Y824		lmo1094	Lmo1094 protein	5.2.0	0	20
group_4257	UPI000C869397			hypothetical protein		0	20
group_4256	UPI000E254038		AFT78_15980	IS3 family transposase		0	20
group_4258	D7PCF5			Uncharacterized protein		0	20
sau3AIR	A0A3A7FE85		sau3air	Restriction endonuclease (Type-2 restriction enzyme Sau3AI) (EC 3.1.21.4)		0	20
group_4300	D7PCG0			Uncharacterized protein		0	20
group_4253	D7PCF8			Uncharacterized protein		0	20
group_876	A0A1D2IYH2		CDR86_08530	Uncharacterized protein	6.0.0	18.5185	50
group_80	Q8YAQ1		lmo0066	Lmo0066 protein	4.5.0	18.5185	50
group_1298	Q8Y842		lmo1076	Lmo1076 protein	1.1.0	62.963	90
group_2563	Q8YAA1		lmo0253	Lmo0253 protein	4.2.0	3.7037	26.6667
group_161	A0A1D2IS76		essC	Type VII secretion protein EssC	5.2.0	18.5185	46.6667
blaI	A0A3A8BYR2		blaI	Penicillinase repressor	3.5.2	18.5185	46.6667
group_2564	Q8YAA0		lmo0254	Lmo0254 protein	6.0.0	18.5185	46.6667
group_3506	Q8YAQ2		lmo0065	Lmo0065 protein	6.0.0	18.5185	46.6667
group_717	A0A0B8R8Y8		LmNIHS28_00262	Multidrug ABC transporter permease	1.2.0	81.4815	53.3333
group_3520	Q8YA27		lmo0338	Lmo0338 protein	6.0.0	29.6296	60
group_2567	Q7AP83		lmo0320	Lmo0320 protein	1.8.0	29.6296	60
group_94	UPI00083E5C54		AF252_11575	Class I SAM-dependent methyltransferase (Fragment)		40.7407	13.3333
copB	UPI000E76FAAA			copper-translocating P-type ATPase		40.7407	13.3333
group_3806	A0A3A2LE02		AEZ78_01356	Uncharacterized protein		40.7407	13.3333
group_70	UPI0001D010FD		AF264_00610	Uncharacterized protein	5.1.0	59.2593	30
group_2550	A0A3A2SL16		licT_2	PRD domain-containing protein (Transcription antiterminator LicT)	3.5.2	59.2593	30
emrY	A0A3A8BX24		emrY	Putative multidrug resistance protein EmrY	1.2.0	37.037	66.6667
group_1233	A0A0B8R4N6		LmNIHS28_01797	Uncharacterized protein	6.0.0	62.963	33.3333
group_1860	Q8YA42		lmo0322	Lmo0322 protein	5.2.0	70.3704	93.3333
group_4446	Q8Y839		lmo1079	Lmo1079 protein	5.2.0	70.3704	93.3333
group_4123	A0A0E1R4Q8		ispD2	Ribitol-5-phosphate cytidylyltransferase (EC 2.7.7.40)		29.6296	6.66667
group_477	Q8Y9M5		lmo0501	Lmo0501 protein	3.5.2	70.3704	93.3333
group_4125	UPI000D66CEA1		DF274_15095	Uncharacterized protein (Fragment)		29.6296	6.66667
group_4124	A0A3A8BY01		gtaB	UTP--glucose-1-phosphate uridylyltransferase (EC 2.7.7.9) (UDP-glucose pyrophosphorylase)		29.6296	6.66667
group_4127	A0A3A7GRB2		AF264_04425	Uncharacterized protein		29.6296	6.66667
group_4049	A0A3A8BMB0		blaSE	Serine protease (EC 3.4.21.-)		29.6296	6.66667
group_4454	Q8Y831		tarJ	Ribulose-5-phosphate reductase (Ribulose-5-P reductase) (EC 1.1.1.405) (Ribitol-5-phosphate dehydrogenase)	2.1.0	70.3704	93.3333
group_4119	UPI000035D008		APS76_03080	CDP-glycerol glycerophosphotransferase family protein		29.6296	6.66667
group_3810	UPI000679072E			DUF4352 domain-containing protein		29.6296	6.66667
tagB_2	A0A1D2ISQ5		CDR86_11250	Glycosyl transferase family 2	1.1.0	70.3704	93.3333
group_6039	A0A393Q6N1		AF951_01447	Uncharacterized protein		29.6296	6.66667
pncB2	A0A0D8X9Q4		CDR86_11285	Nicotinate phosphoribosyltransferase (EC 6.3.4.21)	5.2.0	70.3704	93.3333
group_3954	UPI000E3C8303			cell wall teichoic acid glycosylation protein GtcA		29.6296	6.66667
group_3454	A0A0B8RAV3		LmNIHS28_01817	Uncharacterized protein		29.6296	6.66667
group_3882	A0A3A6WVM4		AF241_14355	Uncharacterized protein	4.3.0	29.6296	6.66667
group_4672	UPI0009305ABB			GtrA family protein	1.1.0	70.3704	93.3333
gutB	A0A3A7GLG3		tarj	Ribulose-5-phosphate reductase (Ribulose-5-P reductase) (EC 1.1.1.405) (Ribitol-5-phosphate dehydrogenase)		29.6296	6.66667
gtaB	UPI000931810D			UTP--glucose-1-phosphate uridylyltransferase GalU	1.1.0	70.3704	93.3333
group_4677	A0A393QPI9		AF238_05485	VRR-NUC domain-containing protein		29.6296	6.66667
group_1891	Q8Y7T3		lmo1188	Lmo1188 protein	6.0.0	70.3704	93.3333
group_4126	A0A3A7GN59		tarl	CDP-glycerol:glycerophosphate glycerophosphotransferase (Teichoic acid poly(Ribitol-phosphate) polymerase) (EC 2.7.8.-)		29.6296	6.66667
ispD2_1	UPI0004D75A86		HT50_11035	2-C-methyl-D-erythritol 4-phosphate cytidylyltransferase (Fragment)	2.1.0	70.3704	93.3333
group_2892	UPI0009B09F82			GW domain-containing glycosaminoglycan-binding protein	1.8.0	29.6296	6.66667
tagD	A0A1C7PZ73		tagD	Glycerol-3-phosphate cytidylyltransferase	1.1.0	70.3704	93.3333
epsJ	A0A3A7GEL8		epsj	Glycosyltransferase family 2 protein (Putative glycosyltransferase EpsJ) (EC 2.4.-.-)		29.6296	6.66667
lytG_5	A0A3A8BW61		lytG_3	Exo-glucosaminidase LytG (EC 3.2.1.-)		29.6296	6.66667
group_4131	A0A3A8BVC9		tagG	Transport permease protein		29.6296	6.66667
group_3705	A0A3A7DYA1		AF249_03765	DUF1541 domain-containing protein		29.6296	6.66667
arnT	A0A3A7F315		arnt	Phospholipid carrier-dependent glycosyltransferase (Undecaprenyl phosphate-alpha-4-amino-4-deoxy-L-arabinose arabinosyl transferase) (EC 2.4.2.43)		29.6296	6.66667
rmlD	A0A1D2ISS6		rfbD	dTDP-4-dehydrorhamnose reductase (EC 1.1.1.133)	1.1.0	70.3704	93.3333
tagB_3	Q8Y830		tagB	TagB protein	1.1.0	70.3704	93.3333
epsJ_1	Q8Y9M9		lmo0497	Lmo0497 protein	1.1.0	70.3704	93.3333
ykoT	UPI000035CFFF		NT04LM_1735	Glycosyl transferase, group 2 family protein		29.6296	6.66667
tagF	A0A3A8BW41		tagF	Teichoic acid poly(Glycerol phosphate) polymerase (EC 2.7.8.12)		29.6296	6.66667
group_3925	A0A3A8BY26		CFSAN002345_001436	Uncharacterized protein		29.6296	6.66667
rmlA1	A0A0D8X3Y7		rfbA	Glucose-1-phosphate thymidylyltransferase (EC 2.7.7.24)	1.1.0	70.3704	93.3333
group_3562	Q8Y850		lmo1068	Lmo1068 protein	6.0.0	70.3704	93.3333
rffG	A0A1D2IST6		rfbB	dTDP-glucose 4,6-dehydratase (EC 4.2.1.46)	1.1.0	70.3704	93.3333
group_2384	UPI000766C630		ERS409610_00158	Uncharacterized protein		29.6296	6.66667
group_4237	A0A394YEX0		AF264_00540	Endonuclease (Endonuclease/exonuclease/phosphatase family protein)	5.2.0	29.6296	6.66667
group_4030	A0A0B8R4F9		LmNIHS28_01899	Teichoic acid biosynthesis protein		29.6296	6.66667
group_3939	A0A0B8QQZ7		LmNIHS28_00261	Membrane protein		29.6296	6.66667
group_3938	Q9ZIC5		LmNIHS28_00260	Uncharacterized protein		29.6296	6.66667
group_4132	A0A3A2P6F9		AF241_04305	DUF5068 domain-containing protein		29.6296	6.66667
group_4130	UPI000D66B0A6		tagH	Teichoic acids export ABC transporter ATP-binding subunit TagH (Fragment)		29.6296	6.66667
group_4238	A0A394Y3M2		AF264_00535	PH domain-containing protein		29.6296	6.66667
epsJ_3	A0A3A8CCS3		epsJ_2	Putative glycosyltransferase EpsJ (EC 2.4.-.-)	1.1.0	70.3704	93.3333
epsJ_2	A0A3A7NTY9		epsJ_2	Glycosyltransferase (Putative glycosyltransferase EpsJ) (EC 2.4.-.-)	1.1.0	70.3704	93.3333
group_965	UPI000D6455E8		DF273_02615	Uncharacterized protein (Fragment)		29.6296	6.66667
epsJ_4	A0A3A8BXQ8		epsJ_1	Putative glycosyltransferase EpsJ (EC 2.4.-.-)	1.1.0	70.3704	93.3333
sdpR	A0A3A8BPZ1		sdpR	Transcriptional repressor SdpR	3.5.2	29.6296	6.66667
group_4426	Q8Y8H1		lmo0933	Lmo0933 protein	1.1.0	70.3704	93.3333
group_4118	UPI000E6B7FBF			glycerol-3-phosphate cytidylyltransferase		29.6296	6.66667
group_3885	A0A393D4V0		AF264_14565	Pyruvyl-transferase		29.6296	6.66667
group_5438	A0A2A6A383		CDR86_14065	Phage major capsid protein		44.4444	16.6667
group_5436	A0A2A6A494		CDR86_14040	Phage tail protein		44.4444	16.6667
group_5437	A0A2A6A2S9		CDR86_14060	Uncharacterized protein		44.4444	16.6667
group_5450	A0A3A2JSK3		AF847_01777	Uncharacterized protein		44.4444	16.6667
group_5455	A0A2A6A624		CDR86_09860	Uncharacterized protein		44.4444	16.6667
group_5440	A0A3A2Q1E8		AF847_01796	Phage portal protein		44.4444	16.6667
group_2724	A0A2A6A2X1		CDR86_14035	Uncharacterized protein		44.4444	16.6667
group_3870	A0A2A6A392		CDR86_14115	RNA polymerase subunit sigma		44.4444	16.6667
group_2723	A0A2A6A314		CDR86_14025	Phage tail protein		44.4444	16.6667
group_3781	A0A3A7A859		AF847_01778	Uncharacterized protein		44.4444	16.6667
group_5441	A0A2A6A2T7		CDR86_14110	Site-specific integrase		44.4444	16.6667
group_3775	A0A2A5ZJU3		CDR86_14055	Head-tail adaptor protein		44.4444	16.6667
smc_5	A0A3A2L5G2		AF249_02565	Phage tail tape measure protein		44.4444	16.6667
group_3773	A0A2A6A3R8		CDR86_14045	Uncharacterized protein		44.4444	16.6667
group_3774	A0A2A5ZKW1		CDR86_14050	Uncharacterized protein		44.4444	16.6667
group_3776	A0A2A5ZK62		CDR86_14085	Terminase large subunit		44.4444	16.6667
group_5452	A0A2A5ZM51		CDR86_09880	DUF771 domain-containing protein		44.4444	16.6667
group_2698	A0A3A2JNT0		D3C46_16425	Uncharacterized protein		44.4444	16.6667
group_3771	A0A2A6A353		CDR86_14020	Uncharacterized protein		44.4444	16.6667
group_2597	A0A393F8Q4		D3B62_10335	Uncharacterized protein		14.8148	40
group_132	UPI00086E3AD4			hypothetical protein		7.40741	30
group_4242	A0A0B8QZ13		LmNIHS28_01086	Uncharacterized protein	6.0.0	92.5926	70
group_3647	A0A393KDI4		AF247_14610	Uncharacterized protein		7.40741	30
group_2691	A0A2A6A8L3		CDR86_05350	Uncharacterized protein		7.40741	30
group_3504	Q8Y3N1		lmo2804	Lmo2804 protein	6.0.0	7.40741	30
group_4200	A0A3A2WRU5		AF241_01120	Uncharacterized protein		14.8148	0
group_4201	UPI00098E5B68		DOV17_10730	Uncharacterized protein		14.8148	0
group_4202	A0A0B8RHX0		LmNIHS28_01805	Uncharacterized protein		14.8148	0
group_4203	A0A0B8R119		LmNIHS28_01806	Uncharacterized protein		14.8148	0
group_4205	A0A0B8RA54		LmNIHS28_01808	Uncharacterized protein		14.8148	0
group_4206	UPI000873BE8A			hypothetical protein		14.8148	0
group_4204	A0A0B8RAJ2		LmNIHS28_01807	Uncharacterized protein		14.8148	0
group_4199	A0A0B8RG01		LmNIHS28_01804	Uncharacterized protein		14.8148	0
group_4211	A0A0B8QZH0		LmNIHS28_01814	Uncharacterized protein		14.8148	0
araR	A0A3A8C7S0		araR	Arabinose metabolism transcriptional repressor	3.5.2	85.1852	100
group_2942	A0A3A7F258		AF258_10415	DUF87 domain-containing protein		14.8148	0
group_6241	A0A060USR2	Acidithiobacillus ferrivorans	D	Scaffolding protein D		14.8148	0
group_1809	UPI00073B1B95		AN945_2724c	Uncharacterized protein		14.8148	0
group_2489	UPI000254880C		AJZ74_11435	PBS lyase		14.8148	0
group_3545	A0A3A7QRH6		AF249_03255	Glycoside hydrolase family 125 protein	5.2.0	85.1852	100
group_6259	UPI000B8EE202			hypothetical protein		14.8148	0
group_147	UPI00098E3A42			BspA family leucine-rich repeat surface protein	1.8.0	14.8148	0
group_3549	Q8Y8X1		lmo0771	Lmo0771 protein	6.0.0	85.1852	100
group_3872	UPI000B8EE202			hypothetical protein		14.8148	0
group_4163	A0A0E0UTX3		LMM7_0796	Uncharacterized protein	6.0.0	14.8148	0
group_4210	A0A0B8RA58		LmNIHS28_01813	Uncharacterized protein		14.8148	0
ugpA	A0A3A8CAJ6		ugpA	sn-glycerol-3-phosphate transport system permease protein UgpA	1.2.0	85.1852	100
iolA	A0A1D2IYM0		mmsA	Malonate-semialdehyde dehydrogenase (MSA dehydrogenase) (EC 1.2.1.27)	2.1.1	85.1852	100
ugpB	Q8Y8X4		lmo0768	Lmo0768 protein	1.2.0	85.1852	100
group_606	A0A2Z5C4G3		RK57_13575	MerR family transcriptional regulator	3.5.2	14.8148	0
group_2702	A0A0S4KTT7	Candidatus Nitrospira inopinata	NITINOP_1625	Uncharacterized protein		14.8148	0
group_2794	UPI00098D5DEC			XkdX family protein		14.8148	0
group_1214	UPI000E72BE72		AFX66_02803	Uncharacterized protein	6.0.0	14.8148	0
group_2796	A0A394ZCH8		AF274_11785	Phage tail family protein		14.8148	0
group_5108	A0A2Z5C608		RK57_11975	Uncharacterized protein		14.8148	0
group_4207	A0A0B8RHX3		LmNIHS28_01810	Membrane protein		14.8148	0
group_4208	A0A394XPH6		AF241_01080	Uncharacterized protein		14.8148	0
araQ_4	Q8Y8X5		lmo0767	Lmo0767 protein	1.2.0	85.1852	100
group_2795	UPI0004D43DC4		CJ756_11065	Uncharacterized protein		14.8148	0
group_5107	UPI000D654808		DF278_15490	Transcriptional regulator (Fragment)		14.8148	0
group_4209	A0A0B8R4P7		LmNIHS28_01812	Uncharacterized protein		14.8148	0
lptB	A0A3A7JHL1		natA_1	ABC transporter ATP-binding protein NatA (ATP-binding cassette domain-containing protein) (DUF4162 domain-containing protein)	1.2.0	85.1852	100
group_1873	Q8Y8X3		lmo0769	Lmo0769 protein	2.1.1	85.1852	100
group_195	A0A0E1R2K1		BN389_01650	Uncharacterized protein		22.2222	3.33333
group_3895	A0A394QVX1		AF241_14025	Uncharacterized protein	4.3.0	22.2222	3.33333
group_14	A0A0F5Z6U3		UQ68_03245	Holin	4.3.0	22.2222	3.33333
mnmG	A0A0E0V124		gidA	tRNA uridine 5-carboxymethylaminomethyl modification enzyme MnmG (Glucose-inhibited division protein A)	1.7.0	51.8519	80
group_2040	A0A3A7F101		AF264_14455	Ribonuclease (EC 3.1.-.-)	5.2.0	51.8519	80
group_3916	A0A3A7D3S5		AF251_14010	Uncharacterized protein		48.1481	20
group_3700	UPI000984B87F			hypothetical protein		33.3333	10
group_3858	A0A0H3GDJ9		LMRG_02591	Uncharacterized protein		33.3333	10
¥ Non L. monocytogenes species
† Description for each functional category code is presented below
[1.1.0] Cell envelope and cellular processes > Cell wall
[1.2.0] Cell envelope and cellular processes > Transport/binding proteins and lipoproteins
[1.3.0] Cell envelope and cellular processes > Sensors (signal transduction)
[1.4.0] Cell envelope and cellular processes > Membrane bioenergetics
[1.5.0] Cell envelope and cellular processes > Mobility and chemotaxis
[1.6.0] Cell envelope and cellular processes > Protein secretion
[1.7.0] Cell envelope and cellular processes > Cell division
[1.8.0] Cell envelope and cellular processes > Cell surface proteins
[1.9.0] Cell envelope and cellular processes > Soluble internalin
[1.10.0] Cell envelope and cellular processes > Transformation/competence
[2.1.0] Intermediary metabolism > Metabolism of carbohydrates and related molecule
[2.1.1] Intermediary metabolism > Metabolism of carbohydrates and related molecule > Specific pathways
[2.1.2] Intermediary metabolism > Metabolism of carbohydrates and related molecule > Main glycolytic pathways
[2.1.3] Intermediary metabolism > Metabolism of carbohydrates and related molecule > TCA cycle
[2.2.0] Intermediary metabolism > Metabolism of amino acids and related molecules
[2.3.0] Intermediary metabolism > Metabolism of nucleotides and nucleic acids
[2.4.0] Intermediary metabolism > Metabolism of lipids
[2.5.0] Intermediary metabolism > Metabolism of coenzymes and prosthetic groups
[2.6.0] Intermediary metabolism > Metabolism of phosphate
[3.1.0] Information pathways > DNA replication
[3.2.0] Information pathways > DNA restriction/modification and repair
[3.3.0] Information pathways > DNA recombination
[3.4.0] Information pathways > DNA packaging and segregation
[3.5.1] Information pathways > RNA synthesis > Initiation
[3.5.2] Information pathways > RNA synthesis > Regulation
[3.5.3] Information pathways > RNA synthesis > Elongation
[3.5.4] Information pathways > RNA synthesis > Termination
[3.6.0] Information pathways > RNA modification
[3.7.1] Information pathways > Protein synthesis > Ribosomal proteins
[3.7.2] Information pathways > Protein synthesis > Aminoacyl-tRNA synthetases
[3.7.3] Information pathways > Protein synthesis > Initiation
[3.7.4] Information pathways > Protein synthesis > Elongation
[3.7.5] Information pathways > Protein synthesis > Termination
[3.8.0] Information pathways > Protein modification
[3.9.0] Information pathways > Protein folding
[4.1.0] Other functions > Adaptation to atypical conditions
[4.2.0] Other functions > Detoxification
[4.3.0] Other functions > Phage-related functions
[4.4.0] Other functions > Transposon and IS
[4.5.0] Other functions > Miscellaneous
[5.1.0] Similar to unknown proteins > From Listeria
[5.2.0] Similar to unknown proteins > From other organisms
[6.0.0] No similarity

## Sheet: Sup. Table6
Supplementary Table 6. List of genes associated with biofilm production in dBHI media at 10°C (pan-GWAS, p < 0.05).
GWAS name	Uniprot Entry	Organism ¥	Gene name	Protein names	Functional category code†	% in weak biofilm formers	% in strong biofilm formers
group_3627	A0A2A6A9Q5		CDR86_05420	Uncharacterized protein		67.4419	7.14286
group_1972	A0A1D2IW59		CDR86_05425	Uncharacterized protein		65.1163	7.14286
group_194	A0A394YAU8		AF255_15365	Uncharacterized protein		79.0698	21.4286
group_4801	A0A3A2R9E5		D3B46_07385	Uncharacterized protein		0	35.7143
clpP1	A0A3A7GTR6		clpp1	ATP-dependent Clp protease proteolytic subunit		48.8372	0
group_1969	A0A0E0V124		gidA	tRNA uridine 5-carboxymethylaminomethyl modification enzyme MnmG (Glucose-inhibited division protein A)	1.7.0	46.5116	0
group_1323	A0A393NY83		AF252_05645	Terminase large subunit		69.7674	21.4286
group_1930	UPI000987417B		C7K67_12540	Uncharacterized protein		69.7674	21.4286
group_1936	UPI0001E38E7D		lmo4a_1264	hypothetical protein		69.7674	21.4286
group_911	A0A394UBA6		AF237_14510	Phage portal protein		69.7674	21.4286
group_396	UPI00086EB4E1			hypothetical protein		69.7674	21.4286
mnmG	A0A0E0V124		gidA	tRNA uridine 5-carboxymethylaminomethyl modification enzyme MnmG (Glucose-inhibited division protein A)	1.7.0	55.814	100
group_877	UPI000D65622D		DF271_11275	Uncharacterized protein (Fragment)	6.0.0	9.30233	50
group_143	A0A3A2J7V9		AF247_01180	BspA family leucine-rich repeat surface protein	1.8.0	9.30233	50
group_3728	UPI00087574F4		CKA04_00075	DUF4274 domain-containing protein		0	28.5714
group_3729	A0A3A7CPM3		AFX42_02321	Uncharacterized protein		0	28.5714
group_5173	A0A2Z5C0M4		RK57_09705	Peptidase	2.2.0	0	28.5714
group_5174	A0A3A2SNR2		D3B74_12110	YafY family transcriptional regulator	3.5.2	0	28.5714
group_3730	A0A393IN51		AFX42_02319	Uncharacterized protein	6.0.0	0	28.5714
group_5189	A0A3A7P9Y2		AFX42_02323	Uncharacterized protein		0	28.5714
group_876	A0A1D2IYH2		CDR86_08530	Uncharacterized protein	6.0.0	23.2558	71.4286
group_1275	Q8YA41		lmo0323	Lmo0323 protein	5.2.0	74.4186	28.5714
group_620	A0A0E0UTZ8		rarD	Putative chloramphenicol resistance permease	5.2.0	46.5116	92.8571
group_4408	Q8Y8U3		lmo0800	Lmo0800 protein	5.2.0	53.4884	7.14286
group_2584	Q8Y8U2		lmo0801	Lmo0801 protein	1.8.0	53.4884	7.14286
group_4160	A0A0E1RAZ5		yqkB	Uncharacterized protein yqkB	5.2.0	46.5116	92.8571
ibpA	A0A1B2LR36		pLM-C-273_00100	Protein involved in cell division		51.1628	7.14286
group_1422	A0A3A2RW22		AF251_13400	DUF1310 domain-containing protein (DUF1310 family protein)	5.1.0	32.5581	78.5714
group_1939	A0A2A6A897		CDR86_05340	Phage tail protein		67.4419	21.4286
group_1374	UPI000990612F			hypothetical protein	6.0.0	67.4419	21.4286
group_4931	A0A393UJY3		AB922_03066	Dihydroorotate dehydrogenase (Quinone)	5.1.0	6.97674	42.8571
group_1423	A0A393L0Q4		AF264_13385	DUF1310 domain-containing protein (DUF1310 family protein)	5.1.0	39.5349	85.7143
group_4273	UPI0008759A67			XRE family transcriptional regulator		48.8372	7.14286
group_2656	UPI000766639A		ERS409650_01636	Uncharacterized protein		48.8372	7.14286
group_4683	A0A393SKA6		AF239_00415	Uncharacterized protein	6.0.0	11.6279	50
group_475	Q8Y9K3		lmo0524	Lmo0524 protein	1.2.0	11.6279	50
group_609	A0A1S7FLU5		DC57_10100	Uncharacterized protein	6.0.0	88.3721	50
group_2732	A0A393U4Y6		AF255_14330	DUF2974 domain-containing protein	6.0.0	39.5349	0
group_5515	UPI000BE047C1			DUF1310 family protein	5.1.0	39.5349	0
group_1980	A0A392WP24		AF255_14340	DUF1310 domain-containing protein (DUF1310 family protein)	5.1.0	39.5349	0
group_1927	A0A393EP38		DPM34_15090	HNH endonuclease		58.1395	14.2857
group_2538	D7PCF0			Putative transposase		37.2093	0
group_913	A0A394RXF7		AF236_05635	Uncharacterized protein		65.1163	21.4286
actA	Q6E9G6		actA	ActA (Actin nucleator protein ActA)	1.8.0	95.3488	64.2857
group_925	A0A0E0USB0		prs	Ribose-phosphate pyrophosphokinase (RPPK) (EC 2.7.6.1) (5-phospho-D-ribosyl alpha-1-diphosphate)	na	95.3488	64.2857
group_4930	UPI000BE0165D			actin assembly-inducing protein ActA	1.8.0	4.65116	35.7143
mgtB	A0A1D2IRU1		mgtA	Magnesium-translocating P-type ATPase	1.2.0	72.093	28.5714
group_2548	UPI000874D6A9			polysaccharide deacetylase		72.093	28.5714
group_2657	A0A2Z5C560		RK57_09450	Endonuclease	5.2.0	9.30233	42.8571
group_1932	A0A393D0P3		AF261_15130	Phage major capsid protein		46.5116	7.14286
group_2542	UPI000BE0CF3F			hypothetical protein		46.5116	7.14286
group_4274	A0A142EC60		pA144_0003	Uncharacterized protein		46.5116	7.14286
group_2650	A0A3A7NB70		AF818_02916	Uncharacterized protein		46.5116	7.14286
group_2655	UPI00070C5611			hypothetical protein		46.5116	7.14286
group_1858	A0A3A7Q0D0		folK	2-amino-4-hydroxy-6-hydroxymethyldihydropteridine diphosphokinase (EC 2.7.6.3)	2.5.0	46.5116	7.14286
group_1923	A0A393FBY8		AF252_05580	Uncharacterized protein		46.5116	7.14286
group_1228	A0A2Z5C2Q2		RK57_10170	DUF917 domain-containing protein	5.2.0	97.6744	71.4286
group_3707	UPI00003CAC0A		AF251_12155	Uncharacterized protein		2.32558	28.5714
group_728	A0A393CRH4		mgtA	Magnesium-translocating P-type ATPase (Magnesium-transporting ATPase, P-type 1) (EC 3.6.3.2)	1.2.0	30.2326	71.4286
group_1269	UPI00083DD376			hypothetical protein	6.0.0	69.7674	28.5714
group_1894	A0A3A6ZFF6		AE052_00014	Uncharacterized protein		44.186	7.14286
group_4475	A0A0E0UVZ2		LMM7_1248	Uncharacterized protein		44.186	7.14286
group_2731	A0A0H3GJX1		LMRG_01889	Uncharacterized protein	5.1.0	44.186	7.14286
group_919	UPI00093013A0			A-kinase anchor protein 11	6.0.0	55.814	14.2857
group_622	A0A0B8R4R4		rarD	EamA family transporter (Permease)	5.2.0	55.814	14.2857
group_4344	Q8YA33		lmo0332	Lmo0332 protein	6.0.0	55.814	14.2857
group_5435	A0A3A2KJM7		AF255_07855	Uncharacterized protein		34.8837	0
group_904	A0A3A7P9G8		inlJ_10	Class 1 internalin InlL (Internalin-J)	1.8.0	34.8837	0
group_3769	UPI000984CE83			hypothetical protein		34.8837	0
group_1843	A0A1S7FP06		DC57_14095	6-phospho-beta-glucosidase	2.1.1	62.7907	21.4286
group_5843	A0A3A2R8P7		D3B69_09405	DUF5081 family protein	6.0.0	0	21.4286
group_5842	A0A3A2NZC0		D3B69_09410	WXG100 family type VII secretion target	6.0.0	0	21.4286
purM	C1KW66		purM	Phosphoribosylformylglycinamidine cyclo-ligase (EC 6.3.3.1) (AIR synthase) (AIRS) (Phosphoribosyl-aminoimidazole synthetase)	2.3.0	100	78.5714
group_506	A0A393UJW4		AB922_03046	Alpha-amylase	6.0.0	0	21.4286
group_360	UPI000CDB419D		CXR83_06020	Cell surface protein	1.8.0	0	21.4286
group_5844	A0A392YQG8		AF844_02972	Uncharacterized protein	6.0.0	0	21.4286
group_5841	A0A3A7BU98		D3B69_09415	Chorismate synthase	6.0.0	0	21.4286
group_5840	A0A3A7BL13		D3B69_08805	ATP-binding protein		0	21.4286
group_3763	A0A3A7Q2Y8		D3C16_05975	Restriction endonuclease subunit S		0	21.4286
group_5838	A0A3A2NKZ5		D3B79_09090	Uncharacterized protein		0	21.4286
group_5839	A0A3A2TU61		D3B69_08800	SIR2 family protein		0	21.4286
group_5835	A0A3A7QPE8		AF840_01803	Uncharacterized protein		0	21.4286
group_5836	A0A3A2RH67		D3B69_08785	Appr-1-p processing protein		0	21.4286
group_5837	UPI00098E44F1			Appr-1-p processing protein		0	21.4286
group_5833	C6ZXJ8		purM	Phosphoribosylformylglycinamidine cyclo-ligase (EC 6.3.3.1) (AIR synthase) (AIRS) (Phosphoribosyl-aminoimidazole synthetase)	2.3.0	0	21.4286
group_1943	A0A394VD49		AF261_05405	ImmA/IrrE family metallo-endopeptidase		32.5581	0
tnpR	D7PCF4			Putative resolvase		53.4884	14.2857
cadA	UPI0009305248			cadmium-translocating P-type ATPase	1.2.0	53.4884	14.2857
group_1343	A0A394ZJX3		AF243_05235	DNA-binding protein		53.4884	14.2857
hin_2	UPI000BE029CD			recombinase family protein		53.4884	14.2857
group_3497	D7PCH4		CDR86_15050	DDE transposase (Transposase)		53.4884	14.2857
group_1295	Q8Y8G5		lmo0939	Lmo0939 protein	6.0.0	81.3953	42.8571
group_4664	Q8Y4K6		lmo2432	Lmo2432 protein	6.0.0	81.3953	42.8571
nfrA1_2	A0A3A8BZV6		nfrA1_1	FMN reductase (NADPH) (EC 1.5.1.38)	1.4.0	81.3953	42.8571
accB	A0A1D2IQ93		accB	Biotin carboxyl carrier protein of acetyl-CoA carboxylase	2.4.0	81.3953	42.8571
sttH	Q8Y9A3		lmo0629	Lmo0629 protein	5.2.0	81.3953	42.8571
yfkJ	Q8Y8G6		lmo0938	Lmo0938 protein	3.8.0	81.3953	42.8571
group_3621	Q8Y4Q9		lmo2375	Lmo2375 protein	6.0.0	81.3953	42.8571
group_3297	A0A394XZE5		AF264_03740	SMI1/KNR4 family protein	6.0.0	18.6047	57.1429
group_2913	A0A2Z5BYV4		RK57_05535	Uncharacterized protein	6.0.0	18.6047	57.1429
group_4150	A0A394XVS5		gata_1	Amidase (EC 3.5.1.4) (Glutamyl-tRNA(Gln) amidotransferase subunit A) (EC 6.3.5.7)	1.1.0	18.6047	57.1429
group_4142	A0A3A8BVY8		nfrA1_1	FMN reductase (NADPH) (EC 1.5.1.38)	1.4.0	18.6047	57.1429
group_4141	A0A3A8C3E2		yfkJ	Low molecular weight protein-tyrosine-phosphatase YfkJ (EC 3.1.3.48)		18.6047	57.1429
group_3187	A0A393RR72		accB	Biotin carboxyl carrier protein of acetyl-CoA carboxylase	2.4.0	18.6047	57.1429
group_2560	UPI000BE05954			hypothetical protein	5.1.0	32.5581	71.4286
group_1845	Q9EXF8		bglA	Beta-glucosidase (EC 3.2.1.21) (Glycoside hydrolase family 1 protein)	2.1.1	39.5349	78.5714
group_665	A0A394VEJ2		AF261_05390	Site-specific integrase		60.4651	21.4286
group_1963	UPI00098E7CD3			superoxide dismutase	6.0.0	60.4651	21.4286
group_3668	A0A3A2JQP2		D3B79_08735	PBSX family phage terminase large subunit		6.97674	35.7143
group_1875	Q8Y8S0		lmo0824	Lmo0824 protein	6.0.0	79.0698	42.8571
mhqA_2	Q8Y8Y4		lmo0758	Lmo0758 protein	5.2.0	79.0698	42.8571
group_4155	A0A3A2X5P1		AF264_03135	Winged helix DNA-binding domain-containing protein	6.0.0	20.9302	57.1429
group_2658	A0A2Z5C293		RK57_09780	Uncharacterized protein	6.0.0	20.9302	57.1429
trxA_3	UPI000BDFC1FB			thioredoxin	1.4.0	79.0698	42.8571
group_745	Q8Y4R3		lmo2371	Lmo2371 protein	1.2.0	79.0698	42.8571
group_3355	A0A3A8BXQ6		mhqA_2	Putative ring-cleaving dioxygenase MhqA (EC 1.13.11.-)	5.2.0	20.9302	57.1429
group_4176	A0A0B8RDT5		LmNIHS28_00904	Uncharacterized protein		11.6279	42.8571
group_4175	A0A3A6WQ80		AB922_01521	Uncharacterized protein		11.6279	42.8571
group_1749	A0A2Z5C202		RK57_12045	Uncharacterized protein	6.0.0	11.6279	42.8571
group_3501	Q8Y3Z3		lmo2686	Lmo2686 protein	6.0.0	74.4186	35.7143
group_2648	A0A394T3U8		AF252_05595	DUF669 domain-containing protein		41.8605	7.14286
group_3626	A0A3A2TXX4		AF238_05490	Uncharacterized protein		41.8605	7.14286
group_3962	A0A393CS61		inlB_2	Internalin B (Lmo2445 family class 3 internalin)	1.8.0	23.2558	57.1429
kdpC	Q8Y3Z8		kdpC	Potassium-transporting ATPase KdpC subunit	1.2.0	76.7442	42.8571
group_2223	A0A0B8R893		AJL15_12980	Transcriptional regulator	5.2.0	23.2558	57.1429
group_4666	A0A0H3GN16		LMRG_01803	Internalin	1.8.0	76.7442	42.8571
group_2646	Q8Y4H5		lmo2466	Lmo2466 protein	6.0.0	76.7442	42.8571
group_3946	C1KZN4		kdpC	Potassium-transporting ATPase KdpC subunit	1.2.0	23.2558	57.1429
group_746	A0A0B8R487		LmNIHS28_01552	ABC transporter permease	1.2.0	23.2558	57.1429
group_2612	A0A0H3GHY8		LMRG_02831	Uncharacterized protein	5.2.0	76.7442	42.8571
group_1443	Q8Y3Y2		lmo2697	Lmo2697 protein	5.2.0	76.7442	42.8571
group_2647	A0A3A2YHL0		AF252_05590	ATP-dependent helicase (DEAD/DEAH box helicase)		30.2326	0
group_5469	UPI00074D5C6E		DB955_12755	Uncharacterized protein		27.907	0
group_5799	UPI00092FB1F5			arsenic metallochaperone ArsD family protein		27.907	0
group_2594	Q8Y7Z5		lmo1124	Lmo1124 protein	5.1.0	51.1628	14.2857
group_4465	Q8Y7Z7		lmo1122	Lmo1122 protein	5.1.0	51.1628	14.2857
group_3888	A0A0B8RBN9		LmNIHS28_00109	Uncharacterized protein	6.0.0	16.2791	50
group_1946	A0A0B8REH4		LmNIHS28_00150	Membrane protein		16.2791	50
group_4099	UPI000D648E93		DF275_07015	Uncharacterized protein (Fragment)		16.2791	50
inlJ_10	UPI000987BEBC			LPXTG cell wall anchor domain-containing protein		16.2791	50
group_1250	A0A1S7FP90		DC57_14415	Uncharacterized protein		16.2791	50
group_3727	A0A3A2TE22		int-tn	Site-specific integrase (Transposase)		4.65116	28.5714
group_5179	A0A393N0K8		AB922_01353	Putative type I restriction enzymeP M protein (EC 2.1.1.72) (Type I restriction-modification system subunit M)		4.65116	28.5714
group_5178	A0A3A2PDJ1		D3B74_06000	Type I restriction endonuclease subunit R		4.65116	28.5714
group_3648	UPI000EF5AE28			DUF1310 family protein		4.65116	28.5714
group_569	A0A1S7FIY4		DC57_04745	Phosphotransferase family protein	5.2.0	95.3488	71.4286
group_5020	A0A3A8BWY7		CFSAN002345_002255	Uncharacterized protein		4.65116	28.5714
group_50	A0A3A2LQV6		AFX52_01641	LPXTG cell wall anchor domain-containing protein	6.0.0	4.65116	28.5714
group_1933	A0A3A2P3J3		D3B70_02255	Phage tail protein		48.8372	14.2857
group_4259	A0A393F3Q7		AB922_00274	Uncharacterized protein		48.8372	14.2857
clpC_2	UPI000930EE1D			ATP-dependent Clp protease ATP-binding subunit		48.8372	14.2857
group_125	A0A3A7AAN2		AF247_14620	Uncharacterized protein	6.0.0	48.8372	14.2857
group_3490	UPI000931EA20			ParA family protein		48.8372	14.2857
pdxT	Q71XR2		pdxT	Pyridoxal 5'-phosphate synthase subunit PdxT (EC 4.3.3.6) (Pdx2) (Pyridoxal 5'-phosphate synthase glutaminase subunit) (EC 3.5.1.2)	5.2.0	41.8605	78.5714
group_399	A0A393LD96		AF247_14630	Uncharacterized protein		69.7674	35.7143
group_5074	A0A3A7JEW8		AF844_02399	Uncharacterized protein		9.30233	35.7143
group_2053	UPI000D65D056		DF275_03155	Uncharacterized protein (Fragment)		9.30233	35.7143
group_2054	A0A394XJ48		AF264_14055	Uncharacterized protein		9.30233	35.7143
group_3649	A0A3A7V9B4		AF247_13985	DUF2974 domain-containing protein	6.0.0	9.30233	35.7143
group_3912	A0A3A7LWM6		AF251_14090	Uncharacterized protein		9.30233	35.7143
group_926	A0A0E0USB0		prs	Ribose-phosphate pyrophosphokinase (RPPK) (EC 2.7.6.1) (5-phospho-D-ribosyl alpha-1-diphosphate)	na	9.30233	35.7143
group_2811	A0A394TF27		AF251_14070	Uncharacterized protein		9.30233	35.7143
group_3913	A0A392YE30		AF251_14085	Uncharacterized protein		9.30233	35.7143
group_197	A0A0H3G937		LMRG_02391	Uncharacterized protein	5.1.0	55.814	21.4286
dinB_3	D7PCE7			Putative DNA-directed DNA polymerase		62.7907	28.5714
group_3569	Q8Y7Y0		lmo1139	Lmo1139 protein	6.0.0	62.7907	28.5714
group_4612	Q8Y5J1		lmo2070	Lmo2070 protein	5.2.0	81.3953	50
group_3197	A0A3A7EY63		AB922_02243	N-acetyltransferase	5.2.0	18.6047	50
group_3196	Q720B7		LMOf2365_1322	UPF0291 protein LMOf2365_1322	5.2.0	18.6047	50
group_4614	A0A2A5ZFW1		CDR86_01560	FeoB-associated Cys-rich membrane protein		81.3953	50
licT_3	Q8Y3P6		bvrA	Transcription antiterminator	3.5.2	81.3953	50
inlB_2	Q8Y9H9		lmo0549	Lmo0549 protein	1.9.0	81.3953	50
manX_4	Q8YAU2		lmo0021	Lmo0021 protein	1.2.0	81.3953	50
tpiA_1	Q8YA20		tpiA2	Probable triosephosphate isomerase 2 (TIM 2) (TPI 2) (EC 5.3.1.1) (Triose-phosphate isomerase 2)	2.1.2	81.3953	50
group_4054	A0A394RA98		AF239_08275	HD domain-containing protein	5.2.0	18.6047	50
group_4057	A0A3A7ML43		AF251_07735	2-methyl-6-phytyl-1,4-hydroquinone methyltransferase (EC 2.1.1.295) (Class I SAM-dependent methyltransferase)	5.2.0	18.6047	50
group_4050	A0A3A8BL21		thiN	Thiamine pyrophosphokinase (EC 2.7.6.2)	2.5.0	18.6047	50
group_4053	A0A0B8R933		LmNIHS28_02291	Uncharacterized protein	6.0.0	18.6047	50
group_4052	A0A2Z5BX03		RK57_02435	DUF1697 domain-containing protein	5.2.0	18.6047	50
group_4059	A0A3A8BR73		fosX	Fosfomycin resistance protein FosX	4.1.0	18.6047	50
group_4058	UPI0004366B26		HR60_00125	UPF0435 protein HR60_00125	5.2.0	18.6047	50
group_820	A0A393CUI8		AF264_04565	Alpha/beta hydrolase	6.0.0	18.6047	50
group_2626	Q8Y593		lmo2176	Lmo2176 protein	3.5.2	81.3953	50
group_2627	Q8Y582		lmo2189	Lmo2189 protein	1.10.0	81.3953	50
group_2629	Q8Y512		lmo2266	Lmo2266 protein	5.2.0	81.3953	50
group_3612	Q8Y531		lmo2245	Lmo2245 protein	5.2.0	81.3953	50
glmS_3	A0A3A8C081		glmS_2	Glutamine--fructose-6-phosphate aminotransferase isomerizing (EC 2.6.1.16)	2.1.1	18.6047	50
glmS_1	A0A3A8C038		glmS_2	Glutamine--fructose-6-phosphate aminotransferase isomerizing (EC 2.6.1.16)	2.1.1	81.3953	50
group_3537	Q8Y973		lmo0660	Lmo0660 protein	4.4.0	81.3953	50
group_3535	UPI000EF5BE8A			DUF975 family protein	5.2.0	81.3953	50
group_3534	A0A3A8CFC5		speG_1	Spermidine N(1)-acetyltransferase (EC 2.3.1.57)	5.2.0	81.3953	50
group_3539	Q8Y8Z5		lmo0747	Lmo0747 protein	6.0.0	81.3953	50
ulaB_2	A0A3A8BNH7		ulaB_2	Ascorbate-specific PTS system EIIB component (EC 2.7.1.194)	1.2.0	81.3953	50
ytnP	Q8Y6R9		lmo1614	Lmo1614 protein	5.2.0	81.3953	50
addB	Q8Y510		addB	ATP-dependent helicase/deoxyribonuclease subunit B (EC 3.1.-.-) (EC 3.6.4.12) (ATP-dependent helicase/nuclease AddB)	3.3.0	81.3953	50
addA	Q8Y511		addA	ATP-dependent helicase/nuclease subunit A (EC 3.1.-.-) (EC 3.6.4.12) (ATP-dependent helicase/nuclease AddA)	3.3.0	81.3953	50
group_225	UPI0001D010DE		inlj_14	Internalin-J	1.8.0	18.6047	50
group_3965	A0A3A7GK80		mggb	Bifunctional metallophosphatase/5'-nucleotidase (Mannosylglucosyl-3-phosphoglycerate phosphatase) (EC 3.1.3.-)	5.2.0	18.6047	50
group_3963	A0A3A7G3T8		AF251_11130	Uncharacterized protein	6.0.0	18.6047	50
group_3339	A0A393CSM1		AF264_03070	DUF3130 family protein (TIGR04197 family type VII secretion effector)		18.6047	50
proC_2	A0A3A8C3U2		proC_1	Pyrroline-5-carboxylate reductase (EC 1.5.1.2)	2.2.0	81.3953	50
sigW	Q8Y9U7		lmo0423	Lmo0423 protein	3.5.1	81.3953	50
group_1244	A0A393CR87		AF264_00605	Ribonuclease P	5.1.0	18.6047	50
group_4573	Q8Y6D7		lmo1750	Lmo1750 protein	5.2.0	81.3953	50
group_4577	Q8Y6B2		lmo1779	Lmo1779 protein	6.0.0	81.3953	50
group_4575	Q8Y6B4		lmo1777	Lmo1777 protein	5.2.0	81.3953	50
ybjG	Q8Y6R1		lmo1623	Lmo1623 protein	5.2.0	81.3953	50
cbiE	A0A3A8C045		cbiE	Cobalt-precorrin-7 C(5)-methyltransferase (EC 2.1.1.289)	2.5.0	81.3953	50
yjaB	A0A3A8BXM4		yjaB	Putative N-acetyltransferase YjaB (EC 2.3.1.-)	5.2.0	81.3953	50
ulaC_3	A0A3A8BN71		ulaC_3	Ascorbate-specific PTS system EIIA component (EC 2.7.1.194)	1.2.0	81.3953	50
group_4504	Q8Y751		lmo1461	Lmo1461 protein	6.0.0	81.3953	50
group_4503	Q8Y760		lmo1443	Lmo1443 protein	5.2.0	81.3953	50
group_4500	Q8Y785		lmo1410	Lmo1410 protein	6.0.0	81.3953	50
group_4509	Q8Y6X6		lmo1555	Lmo1555 protein	2.5.0	81.3953	50
group_4489	A0A1D2IPZ2		dprA	DNA-protecting protein DprA	3.8.0	81.3953	50
group_3028	A0A2Z5BXF4		RK57_03270	Riboflavin transporter	5.2.0	18.6047	50
group_2916	A0A393D408		trxa_4	Thioredoxin (Thioredoxin 1)	1.4.0	18.6047	50
group_4371	Q8Y9I3		lmo0545	Lmo0545 protein	6.0.0	81.3953	50
group_4374	Q8Y9B7		lmo0615	Lmo0615 protein	6.0.0	81.3953	50
group_4375	Q8Y9B5		lmo0617	Lmo0617 protein	5.1.0	81.3953	50
group_4472	Q8Y7Q8		lmo1214	Lmo1214 protein	6.0.0	81.3953	50
group_1303	Q8Y7Z1		lmo1128	Lmo1128 protein	6.0.0	81.3953	50
group_4090	A0A3A7N8T5		bioC	Class I SAM-dependent methyltransferase (Malonyl-[acyl-carrier protein] O-methyltransferase) (EC 2.1.1.197)	3.8.0	18.6047	50
group_4093	C1L2K1		miaA	tRNA dimethylallyltransferase (EC 2.5.1.75) (Dimethylallyl diphosphate:tRNA dimethylallyltransferase)	3.6.0	18.6047	50
group_4092	A0A0E1R7G6		ynbB	Uncharacterized protein ynbB	4.2.0	18.6047	50
group_4095	C1L2I1		rnhB	Ribonuclease HII (RNase HII) (EC 3.1.26.4)	3.1.0	18.6047	50
group_4094	A0A2Z5C362		dprA	DNA-protecting protein DprA		18.6047	50
group_4096	A0A2Z5C3E4		RK57_14300	Uncharacterized protein	1.2.0	18.6047	50
group_4623	Q8Y555		lmo2221	Lmo2221 protein	5.2.0	81.3953	50
group_4152	A0A0E1R689		ysdA	Uncharacterized protein ysdA	5.2.0	18.6047	50
group_4621	Q8Y592		lmo2177	Lmo2177 protein	5.2.0	81.3953	50
group_4154	A0A1T1YQG4		DC57_11460	Transposase	4.4.0	18.6047	50
group_4252	A0A2Z5C1U4		RK57_09025	Uncharacterized protein	6.0.0	18.6047	50
thiO	A0A3A8BP94		thiO	Glycine oxidase (EC 1.4.3.19)	2.2.0	81.3953	50
group_4392	A0A3A8CAQ5		rbsR_1	Ribose operon repressor	3.5.2	81.3953	50
group_4396	A0A3A8C7X5		bglF_2	PTS system beta-glucoside-specific EIIBCA component	1.2.0	81.3953	50
thiF	Q8Y868		lmo1049	Lmo1049 protein	2.5.0	81.3953	50
group_3589	Q8Y784		lmo1411	Lmo1411 protein	5.2.0	81.3953	50
group_2703	A0A393RS60		inlK	Class 1 internalin InlK (LPXTG cell wall anchor domain-containing protein)	1.8.0	18.6047	50
group_3979	A0A3A7GK99		adda	ATP-dependent helicase/nuclease subunit A (EC 3.1.-.-) (EC 3.6.4.12) (ATP-dependent helicase/nuclease AddA)	3.3.0	18.6047	50
group_3470	A0A392X3L4		AF241_00505	Superoxide dismutase	6.0.0	18.6047	50
inlA_11	A0A394Y342		inla_4	Internalin (Internalin-A) (LPXTG cell wall anchor domain-containing protein)	1.8.0	18.6047	50
group_3478	A0A0E1R3M5		inlA_2	Internalin-A	1.8.0	18.6047	50
inlA_3	UPI000BDFD377			lmo1136 family class 1 internalin	1.8.0	81.3953	50
ulaA_2	Q8Y5T4		lmo1971	Lmo1971 protein	1.2.0	81.3953	50
inlA_1	Q8Y7I7		lmo1290	Lmo1290 protein	1.8.0	81.3953	50
group_4024	UPI000035D3A8		isdE	Heme ABC transporter substrate-binding protein IsdE	1.2.0	18.6047	50
group_4025	A0A2Z5BZU3		RK57_04520	ABC transporter ATP-binding protein	1.2.0	18.6047	50
group_4026	A0A0D4CB02		AJL15_12175	Uncharacterized protein	5.2.0	18.6047	50
group_4027	A0A2Z5BZF4		RK57_04485	TetR/AcrR family transcriptional regulator		18.6047	50
group_4020	A0A3A7JKS7		yhaO	Exonuclease SbcCD subunit D (Putative metallophosphoesterase YhaO)	5.2.0	18.6047	50
group_4021	A0A0B8QRP4		LmNIHS28_01575	Uncharacterized protein	5.2.0	18.6047	50
group_4022	A0A0B8RAU1		LmNIHS28_02204	Membrane protein	6.0.0	18.6047	50
group_4023	UPI0001EBA5A3		NT04LM_3257	Heme uptake protein IsdC	1.8.0	18.6047	50
group_3923	A0A2Z5BZQ8		RK57_07860	PTS fructose transporter subunit IIA	1.2.0	18.6047	50
albF	Q8Y797		lmo1393	Lmo1393 protein	2.2.0	81.3953	50
group_5614	A0A3A6XF35		addb	ATP-dependent helicase/deoxyribonuclease subunit B (EC 3.1.-.-) (EC 3.6.4.12) (ATP-dependent helicase/nuclease AddB)	3.3.0	18.6047	50
group_3927	A0A0B8RBU5		LmNIHS28_00179	RNA-binding protein	5.2.0	18.6047	50
lutR_1	A0A3A8CF58		lutR_2	HTH-type transcriptional regulator LutR	3.5.2	81.3953	50
group_3500	Q8Y451		lmo2604	Lmo2604 protein	5.2.0	81.3953	50
macB_4	A0A3A8BUW4		yknY_2	Putative ABC transporter ATP-binding protein YknY (EC 3.6.3.-)		18.6047	50
aguA_2	A0A0H3G891		aguA	Putative agmatine deiminase (EC 3.5.3.12) (Agmatine iminohydrolase)	5.2.0	81.3953	50
argB	A0A1D2IV64		argB	Acetylglutamate kinase (EC 2.7.2.8) (N-acetyl-L-glutamate 5-phosphotransferase) (NAG kinase) (NAGK)	2.2.0	81.3953	50
group_4055	A0A2Z5BWW4		RK57_02265	Molybdate metabolism regulator	5.2.0	18.6047	50
group_662	Q8Y7Z0		lmo1129	Lmo1129 protein	5.2.0	81.3953	50
group_3571	Q8Y7X3		lmo1146	Lmo1146 protein	5.2.0	81.3953	50
group_4440	Q8Y855		lmo1063	Lmo1063 protein	1.2.0	81.3953	50
ypdB	Q8Y8C4		lmo0984	Lmo0984 protein	3.5.2	81.3953	50
group_2953	UPI0001B4220F		ARJ20_02020	LPXTG cell wall anchor domain-containing protein		18.6047	50
group_4085	A0A0E0UWI3		LMM7_1468	Uncharacterized protein	5.2.0	18.6047	50
panC	Q8Y602		panC	Pantothenate synthetase (PS) (EC 6.3.2.1) (Pantoate--beta-alanine ligase) (Pantoate-activating enzyme)	2.5.0	81.3953	50
group_4432	A0A0H3GJ44		LMRG_02074	Uncharacterized protein		81.3953	50
group_4430	Q8Y8D8		lmo0966	Lmo0966 protein	5.2.0	81.3953	50
group_2353	Q8VMX1			Putative Gp2		18.6047	50
group_4438	Q8Y856		lmo1062	Lmo1062 protein	1.2.0	81.3953	50
group_4667	Q8Y4F2		lmo2492	Lmo2492 protein	6.0.0	81.3953	50
group_4190	A0A3A7GJ00		inla_3	Internalin-A (Leucine-rich repeat domain-containing protein)	1.9.0	18.6047	50
group_4219	A0A2Z5C2B1		RK57_09890	GntR family transcriptional regulator		18.6047	50
group_4218	A0A393CNN4		AF240_00940	Uncharacterized protein		18.6047	50
group_4216	UPI000035CDC6		BN389_04240	Uncharacterized protein		18.6047	50
group_4215	A0A0B8R4Y8		LmNIHS28_01937	ATPase	5.2.0	18.6047	50
group_2775	A0A393S3L9		AF264_15050	Uncharacterized protein	6.0.0	18.6047	50
group_4213	A0A3A2LR66		inla_6	Internalin (Internalin-A) (LPXTG cell wall anchor domain-containing protein)	1.8.0	18.6047	50
group_4668	Q8Y4D7		comFC	ComFC protein	1.10.0	81.3953	50
group_4669	Q8Y4D6		comFA	ComFA protein	1.10.0	81.3953	50
pknB	A0A3A8C235		pknB	Serine/threonine-protein kinase PknB (EC 2.7.11.1)	3.8.0	81.3953	50
hcnC	A0A3A7J837		hcnC	FAD-binding oxidoreductase (Hydrogen cyanide synthase subunit HcnC) (EC 1.4.99.5)	2.2.0	18.6047	50
group_4168	A0A0B8R2G1		LmNIHS28_00854	Flagellar hook protein	6.0.0	18.6047	50
group_897	Q8Y7R0		lmo1212	Lmo1212 protein	5.2.0	81.3953	50
group_4167	A0A241SMW0		A410_0767	Uncharacterized protein	1.8.0	18.6047	50
adrA	A0A0E1REZ1		yhcK	Uncharacterized protein yhcK	5.2.0	18.6047	50
group_4322	Q8Y3I4		lmo2852	Lmo2852 protein	5.2.0	81.3953	50
group_4324	Q8YAT7		cutC	Copper homeostasis protein CutC	4.2.0	81.3953	50
group_4068	A0A3A7T7A5		ytnP	MBL fold metallo-hydrolase (Putative quorum-quenching lactonase YtnP) (EC 3.1.1.-)	5.2.0	18.6047	50
cobU	A0A3A8BXJ5		cobU	Bifunctional adenosylcobalamin biosynthesis protein CobU (EC 2.7.1.156)	2.5.0	81.3953	50
ytrA_4	A0A3A8BN52		ytrA_3	HTH-type transcriptional repressor YtrA	3.5.2	81.3953	50
rnhB	Q8Y7K4		rnhB	Ribonuclease HII (RNase HII) (EC 3.1.26.4)	3.1.0	81.3953	50
group_4060	A0A3A2X1R4		AF264_07635	Uncharacterized protein	6.0.0	18.6047	50
group_4061	A0A393RQY0		ybbh_2	MurR/RpiR family transcriptional regulator (Putative HTH-type transcriptional regulator YbbH)		18.6047	50
group_4063	A0A0B8R8T3		LmNIHS28_01308	Permease		18.6047	50
group_4064	UPI000035D1DA		SAMD00023519_01157	Cell surface protein		18.6047	50
group_4065	A0A2Z5BWP2		RK57_01585	Uncharacterized protein	6.0.0	18.6047	50
group_4066	UPI0004352777		X846_1709	Uncharacterized protein	5.2.0	18.6047	50
group_4067	A0A0E1R8B1		yodM	Putative lipid phosphate phosphatase yodM (EC 3.1.3.-)	5.2.0	18.6047	50
group_4103	A0A3A7Z0I1		pduX	L-threonine kinase (EC 2.7.1.177) (Propanediol utilization protein)	5.2.0	18.6047	50
group_4102	A0A0B8R3Z5		LmNIHS28_00732	DNA topology modulation protein	5.2.0	18.6047	50
group_4101	A0A0B8QUW8		LmNIHS28_00730	Uncharacterized protein	6.0.0	18.6047	50
group_4100	A0A1S7FLP7		DC57_09570	ABC transporter permease	5.2.0	18.6047	50
group_4107	A0A3A8BV76		cobU	Bifunctional adenosylcobalamin biosynthesis protein CobU (EC 2.7.1.156)		18.6047	50
group_4106	A0A2Z5C4I3		cobC	Alpha-ribazole phosphatase	2.5.0	18.6047	50
group_4105	A0A0E1R5F1		eutJ	Ethanolamine utilization protein eutJ	2.1.1	18.6047	50
cobC	A0A1D2IT42		cobC	Alpha-ribazole phosphatase	2.5.0	81.3953	50
group_4108	A0A0B8R7E7		LmNIHS28_00778	Alpha-L-fucosidase	5.2.0	18.6047	50
fruA_9	A0A3A8BML0		fruA_3	PTS system fructose-specific EIIABC component	1.2.0	18.6047	50
nagA_1	A0A3A7N225		nagA_1	N-acetylglucosamine-6-phosphate deacetylase (EC 3.5.1.25)	2.1.1	18.6047	50
pduX	Q8Y7U9		lmo1170	Lmo1170 protein	5.2.0	81.3953	50
cpnA	A0A3A8BW91		cpnA	Cyclopentanol dehydrogenase (EC 1.1.1.163)	2.1.1	18.6047	50
group_3606	Q8Y5F8		lmo2106	Lmo2106 protein	5.2.0	81.3953	50
group_3541	Q8Y8Z4		lmo0748	Lmo0748 protein	6.0.0	81.3953	50
group_3977	UPI00043694BE		HR60_08380	Hydrolase	5.2.0	18.6047	50
group_3978	A0A2Z5BY92		RK57_04995	DUF523 domain-containing protein	5.2.0	18.6047	50
group_2127	Q8Y482		lmo2573	Zinc-type alcohol dehydrogenase-like protein	2.1.1	81.3953	50
pleD	A0A3A8BW24		pleD	Response regulator PleD	5.2.0	81.3953	50
argC	Q8Y6U1		argC	N-acetyl-gamma-glutamyl-phosphate reductase (AGPR) (EC 1.2.1.38) (N-acetyl-glutamate semialdehyde dehydrogenase) (NAGSA dehydrogenase)	2.2.0	81.3953	50
argD	Q8Y6U4		argD	Acetylornithine aminotransferase (ACOAT) (EC 2.6.1.11)	2.2.0	81.3953	50
glyS	Q8Y754		glyS	Glycine--tRNA ligase beta subunit (EC 6.1.1.14) (Glycyl-tRNA synthetase beta subunit) (GlyRS)	3.7.2	81.3953	50
group_1908	A0A1D2IZW1		nagA	N-acetylglucosamine-6-phosphate deacetylase	2.1.1	81.3953	50
group_3886	A0A0B8QU91		LmNIHS28_00102	Uncharacterized protein	6.0.0	18.6047	50
group_4569	Q8Y6H7		lmo1707	UPF0435 protein lmo1707	5.2.0	81.3953	50
group_3624	Q8Y481		lmo2574	Lmo2574 protein	6.0.0	81.3953	50
bglH_3	A0A3A8C1L2		bglH_2	Aryl-phospho-beta-D-glucosidase BglH (EC 3.2.1.86)	2.1.1	81.3953	50
group_4703	A0A394ZKB6		inlj_1	Internalin-J (LPXTG cell wall anchor domain-containing protein) (Peptidoglycan-binding protein)	1.8.0	18.6047	50
group_4318	Q8Y3P8		bvrC	BvrC protein	5.2.0	81.3953	50
group_4494	Q8Y7H5		lmo1304	UPF0291 protein lmo1304	5.2.0	81.3953	50
group_4497	UPI000BDF6015			DUF1033 family protein	5.2.0	81.3953	50
group_4496	Q8Y7A8		lmo1380	Lmo1380 protein	6.0.0	81.3953	50
group_4491	Q8Y7I1		lmo1297	Lmo1297 protein	4.2.0	81.3953	50
group_4492	Q8Y7H8		lmo1301	Lmo1301 protein	5.2.0	81.3953	50
group_4499	A0A1D2IVP2		fabG	3-oxoacyl-ACP reductase (EC 1.1.1.100)	2.4.0	81.3953	50
xylF	Q8Y5F5		lmo2109	Lmo2109 protein	2.1.1	81.3953	50
ydfG	Q8Y5S9		lmo1976	Lmo1976 protein	2.1.1	81.3953	50
group_2269	A0A393RX26		AF264_07710	Uncharacterized protein	5.2.0	18.6047	50
group_4402	A0A0E0UTV9		LMM7_0781	Uncharacterized protein	6.0.0	81.3953	50
group_4369	Q8Y9K2		lmo0525	Lmo0525 protein	5.2.0	81.3953	50
miaA	Q8Y7I3		miaA	tRNA dimethylallyltransferase (EC 2.5.1.75) (Dimethylallyl diphosphate:tRNA dimethylallyltransferase)	3.6.0	81.3953	50
pgcA_1	Q8Y8N1		lmo0865	Lmo0865 protein	2.1.1	81.3953	50
group_4148	A0A3A7F1F5		pgca_1	Phospho-sugar mutase (Phosphoglucomutase) (EC 5.4.2.2)	2.1.1	18.6047	50
group_4147	A0A2Z5C668		RK57_12295	TetR/AcrR family transcriptional regulator	6.0.0	18.6047	50
group_4146	A0A393PPX4		AB922_01757	Uncharacterized protein	6.0.0	18.6047	50
group_4144	A0A3A7GNS4		AF264_03680	Putative 3-methyladenine DNA glycosylase (EC 3.2.2.-)	3.2.0	18.6047	50
group_1286	Q8Y945		lmo0695	Lmo0695 protein	6.0.0	81.3953	50
group_4225	A0A1T1YI43		DC57_13835	Uncharacterized protein		18.6047	50
group_1283	Q8Y9E3		lmo0587	Putative secreted protein	6.0.0	81.3953	50
group_4223	A0A241SLD8		ltrA	Low temperature requirement protein A	4.1.0	18.6047	50
group_4221	A0A0E1R4Z6		BN389_04160	Uncharacterized protein		18.6047	50
group_4382	Q8Y981		lmo0652	Lmo0652 protein	5.2.0	81.3953	50
group_4384	A0A1C7PWW5		CDR86_13880	Endonuclease III domain-containing protein	5.2.0	81.3953	50
group_4228	A0A394ZC38		AB922_00937	N-acetyltransferase		18.6047	50
dasR	Q8Y5T1		lmo1974	Lmo1974 protein	3.5.2	81.3953	50
group_3083	A0A3A8BST8		gloC	Hydroxyacylglutathione hydrolase GloC (EC 3.1.2.6)	5.2.0	18.6047	50
group_3461	A0A0E1R2S8		BN389_04180	Uncharacterized protein		18.6047	50
group_3469	A0A394Y9C8		inlJ_15	Cell surface protein (Internalin-J) (LPXTG cell wall anchor domain-containing protein)	1.8.0	18.6047	50
group_4032	UPI0009A4F8FD			alpha/beta hydrolase	2.1.1	18.6047	50
group_4031	A0A3A8BNZ3		yvbK	Putative N-acetyltransferase YvbK (EC 2.3.1.-)	5.2.0	18.6047	50
group_4037	A0A3A7D8F9		AF264_09645	CPBP family intramembrane metalloprotease	5.2.0	18.6047	50
group_4036	A0A3A7GG31		sdrd	Cell surface protein (LPXTG cell wall anchor domain-containing protein) (Serine-aspartate repeat-containing protein D)	1.8.0	18.6047	50
group_4035	A0A2Z5C1Q5		RK57_04100	FeoB-associated Cys-rich membrane protein		18.6047	50
group_4034	A0A2Z5BZ37		RK57_04110	DeoR/GlpR transcriptional regulator	3.5.2	18.6047	50
group_3936	A0A392WP35		AF251_13240	Bacteriocin-associated integral membrane family protein (DUF1430 domain-containing protein)	1.2.0	18.6047	50
group_4038	A0A0B8R0U3		LmNIHS28_01736	TetR family transcriptional regulator		18.6047	50
group_4136	A0A3A8C5J2		ypdB	Transcriptional regulatory protein YpdB	3.5.2	18.6047	50
group_3932	A0A2Z5C1E0		RK57_07485	Uncharacterized protein		18.6047	50
group_4134	A0A3A7GGN8		thif	Molybdopterin biosynthesis protein MoeB (Sulfur carrier protein ThiS adenylyltransferase) (EC 2.7.7.73)	2.5.0	18.6047	50
yhaO	Q8Y554		lmo2222	Lmo2222 protein	5.2.0	81.3953	50
group_3966	A0A2Z5BYS6		RK57_05330	Crp/Fnr family transcriptional regulator		18.6047	50
group_1862	Q8Y9U9		lmo0421	Lmo0421 protein	1.7.0	81.3953	50
group_1861	Q8YA24		lmo0341	Lmo0341 protein	5.2.0	81.3953	50
group_3510	Q8YAM4		lmo0094	Lmo0094 protein	6.0.0	81.3953	50
group_3513	P33383		lmo0206	Uncharacterized protein Lmo0206	6.0.0	81.3953	50
fmnP	A0A3A8BXM0		fmnP	Riboflavin transporter	5.2.0	81.3953	50
group_4091	B8DG24		yneA	Cell division suppressor protein YneA	5.2.0	18.6047	50
dnaK_1	Q8Y7V8		lmo1161	Lmo1161 protein	2.1.1	81.3953	50
group_3948	A0A1T1YKC2		DC57_02040	Uncharacterized protein	5.2.0	18.6047	50
group_3949	A0A393RP85		AF239_12775	Acetamidase	5.2.0	18.6047	50
group_3940	A0A3A7GBK9		trpg	Aminodeoxychorismate/anthranilate synthase component II (Anthranilate synthase component 2) (EC 4.1.3.27)	2.2.0	18.6047	50
group_3947	A0A0B8R180		LmNIHS28_00331	Uncharacterized protein	6.0.0	18.6047	50
group_1307	Q8Y7E2		lmo1341	Lmo1341 protein	1.10.0	81.3953	50
group_5648	A0A0B8RAI5		LmNIHS28_01933	Cell surface protein		18.6047	50
group_3587	A0A1D2IQ28		rsgA	Small ribosomal subunit biogenesis GTPase RsgA (EC 3.6.1.-)	5.2.0	81.3953	50
group_1301	Q8Y7Z4		lmo1125	Lmo1125 protein	5.2.0	81.3953	50
group_3588	Q8Y7E0		lmo1343	Lmo1343 protein	1.10.0	81.3953	50
group_4599	A0A3A8BP41		php_2	Phosphotriesterase homology protein	2.4.0	81.3953	50
group_4356	UPI00074D66E8		LM7424_90077	Uncharacterized protein	6.0.0	81.3953	50
inlJ_11	A0A393CQT2		inlj_6	Cell surface protein (Internalin-J)	1.8.0	18.6047	50
lntA	Q8Y9T5		lntA	Listeria nuclear targeted protein A	6.0.0	81.3953	50
bag	A0A394ZRE6		AF264_02310	DUF975 domain-containing protein (DUF975 family protein)	5.2.0	18.6047	50
crnA_2	A0A3A8BU09		crnA_2	Creatinine amidohydrolase (EC 3.5.2.10)	2.2.0	81.3953	50
group_1942	UPI000CE9721B		LMJF5203_01179	Cell wall surface anchor protein	1.8.0	18.6047	50
group_3887	A0A2Z5C1D2		RK57_08200	Crp/Fnr family transcriptional regulator	5.1.0	18.6047	50
hisE	Q8Y9G7		hisE	Phosphoribosyl-ATP pyrophosphatase (PRA-PH) (EC 3.6.1.31)	2.2.0	81.3953	50
group_3883	A0A393UMT7		AB922_03025	Uncharacterized protein	6.0.0	18.6047	50
group_4670	UPI00098E7F8A			hypothetical protein		81.3953	50
group_3881	A0A3A8BR90		folK	2-amino-4-hydroxy-6-hydroxymethyldihydropteridine pyrophosphokinase (EC 2.7.6.3)	2.5.0	18.6047	50
hisK	Q8Y9F8		hisJ	HisJ protein	2.2.0	81.3953	50
group_4227	A0A2Z5C2F1		RK57_09645	LPXTG cell wall anchor domain-containing protein		18.6047	50
group_1305	Q8Y7Y4		lmo1135	Lmo1135 protein	6.0.0	81.3953	50
group_4079	UPI00003CABCA		BN389_14870	Uncharacterized protein	6.0.0	18.6047	50
comEA	A0A3A8BUN0		comEA	ComE operon protein 1	1.10.0	81.3953	50
group_4159	A0A3A7G936		AF264_03075	Ribonuclease P		18.6047	50
group_4048	A0A393S206		AB922_00453	Thioredoxin	1.4.0	18.6047	50
rpe_3	A0A1D2INB4		rpe	Ribulose-phosphate 3-epimerase	2.1.1	81.3953	50
group_4355	Q8Y9X1		lmo0397	Lmo0397 protein	5.2.0	81.3953	50
group_4578	A0A3A8BJ82		azoR_2	FMN-dependent NADH-azoreductase (EC 1.7.-.-)	1.4.0	81.3953	50
group_842	Q8Y8S6		lmo0818	Lmo0818 protein	1.2.0	81.3953	50
group_4078	A0A3A2NXS6		comea	ComE operon protein 1 (ComEA family DNA-binding protein) (Competence protein ComEA)	1.10.0	18.6047	50
group_4077	A0A3A8BV07		tylM1	dTDP-3-amino-3,6-dideoxy-alpha-D-glucopyranose N,N-dimethyltransferase (EC 2.1.1.235)	5.2.0	18.6047	50
group_4076	A0A3A8BU71		iscS_2	Cysteine desulfurase IscS (EC 2.8.1.7)	2.5.0	18.6047	50
group_4074	A0A3A8BU44		rne	Ribonuclease E (EC 3.1.26.12)	2.3.0	18.6047	50
group_4073	A0A241SQE4		folC	Folylpolyglutamate synthase	2.5.0	18.6047	50
group_4072	A0A3A8BUT3		CFSAN002345_000149	Uncharacterized protein	2.5.0	18.6047	50
group_4071	Q71Z79		argD	Acetylornithine aminotransferase (ACOAT) (EC 2.6.1.11)	2.2.0	18.6047	50
group_4070	Q71Z78		argB	Acetylglutamate kinase (EC 2.7.2.8) (N-acetyl-L-glutamate 5-phosphotransferase) (NAG kinase) (NAGK)	2.2.0	18.6047	50
group_703	A0A3A8C0B4		atpG_1	ATP synthase gamma chain, sodium ion specific	1.4.0	81.3953	50
group_4174	A0A392Y8U3		AF264_02300	GntR family transcriptional regulator	3.5.2	18.6047	50
group_706	Q8YAN0		lmo0087	Lmo0087 protein	5.1.0	81.3953	50
group_4170	A0A2Z5C307		RK57_11240	Crp/Fnr family transcriptional regulator		18.6047	50
group_4171	A0A393D3V6		AF264_02350	Cell surface protein (LPXTG cell wall anchor domain-containing protein)		18.6047	50
fgs	Q8Y6Y0		folC	FolC protein	2.5.0	81.3953	50
group_4179	A0A3A7PLI4		pknB	Serine/threonine protein kinase (Serine/threonine-protein kinase PknB) (EC 2.7.11.1)	3.8.0	18.6047	50
group_1137	Q8Y7E3		lmo1340	Lmo1340 protein	5.2.0	81.3953	50
glcR	Q8Y5F7		lmo2107	Lmo2107 protein	3.5.2	81.3953	50
group_4189	C1L0J0		hisE	Phosphoribosyl-ATP pyrophosphatase (PRA-PH) (EC 3.6.1.31)	2.2.0	18.6047	50
group_4188	C1L0J4		hisH	Imidazole glycerol phosphate synthase subunit HisH (EC 4.3.2.10) (IGP synthase glutaminase subunit) (EC 3.5.1.2)	2.2.0	18.6047	50
group_4400	Q8Y8Z3		lmo0749	Lmo0749 protein	na	81.3953	50
group_4183	A0A3A8CAW5		glpE_2	Thiosulfate sulfurtransferase GlpE (EC 2.8.1.1)	4.1.0	18.6047	50
group_4172	UPI000BE051DD			transposase		18.6047	50
group_4181	A0A3A7TYK7		speG_1	N-acetyltransferase (Spermidine N(1)-acetyltransferase) (EC 2.3.1.57)	5.2.0	18.6047	50
group_4180	A0A0B8RG88		LmNIHS28_00920	Uncharacterized protein	5.1.0	18.6047	50
yxlG	Q8Y550		lmo2226	Lmo2226 protein	5.2.0	81.3953	50
group_4185	A0A393RUI1		AF264_01965	Uncharacterized protein	6.0.0	18.6047	50
rpiB_3	G9G5K4		rpiB	Ribose-5-phosphate isomerase B	2.1.1	81.3953	50
group_3412	A0A393RT87		AF264_02105	Uncharacterized protein	6.0.0	18.6047	50
polC_2	Q8Y7E7		lmo1336	5-formyltetrahydrofolate cyclo-ligase (EC 6.3.3.2)	2.5.0	81.3953	50
mngB_1	A0A255C9M1		CDR86_08635	Alpha-mannosidase	2.1.1	81.3953	50
group_4149	A0A393JKC4		AF239_03205	Uncharacterized protein	6.0.0	18.6047	50
group_1736	Q8Y8Q6		lmo0840	Lmo0840 protein	5.2.0	81.3953	50
group_3319	A0A3A2NVJ1		AB922_01742	Uncharacterized protein		18.6047	50
hrtA_3	UPI00067846F2			ATP-binding cassette domain-containing protein		18.6047	50
ecfA2	A0A0H3GF97		ecfA	Energy-coupling factor transporter ATP-binding protein EcfA (ECF transporter A component EcfA) (EC 3.6.3.-)	1.2.0	81.3953	50
group_4388	Q8Y917		lmo0725	Putative peptidoglycan bound protein (LPXTG motif)	1.8.0	81.3953	50
group_2380	A0A0E1R602		yjaB	Uncharacterized N-acetyltransferase YjaB (EC 2.3.1.-)	5.2.0	18.6047	50
group_5075	A0A3A8B0G1		levS	Cell invasion LPXTG protein Vip (Levansucrase) (EC 2.4.1.10)	1.8.0	18.6047	50
group_2577	Q8Y905		lmo0737	Lmo0737 protein	5.2.0	81.3953	50
group_4301	Q8Y452		lmo2603	Lmo2603 protein	5.2.0	81.3953	50
group_2208	A0A0B8RAD6		LmNIHS28_01888	Serine/threonine protein phosphatase	5.2.0	18.6047	50
group_4191	A0A394Y4B3		AF264_01750	Transcriptional regulator	6.0.0	18.6047	50
group_3396	A0A392Y5A5		inlj_7	Cell surface protein (Internalin-J) (LPXTG cell wall anchor domain-containing protein)		18.6047	50
group_4192	A0A394ZNT3		mta	HTH-type transcriptional activator mta (MerR family transcriptional regulator)	3.5.2	18.6047	50
group_4039	A0A3A8BN86		ubiG	Ubiquinone biosynthesis O-methyltransferase (EC 2.1.1.222)		18.6047	50
group_4419	Q8Y8M8		lmo0868	Lmo0868 protein	6.0.0	81.3953	50
group_949	A0A0E1R447		manZ_2	Mannose permease IID component	1.2.0	81.3953	50
group_4415	Q8Y8Q3		lmo0843	Lmo0843 protein	5.2.0	81.3953	50
group_4417	Q8Y8P6		lmo0850	Lmo0850 protein	6.0.0	81.3953	50
group_4229	A0A2Z5C0J8		RK57_09605	Triosephosphate isomerase (EC 5.3.1.1)	2.1.2	18.6047	50
group_4411	Q8Y8R3		lmo0832	Lmo0832 protein	4.4.0	81.3953	50
group_4214	A0A2Z5C2C0		RK57_09950	Uncharacterized protein	6.0.0	18.6047	50
mglA	A0A3A8C417		mglA	Galactose/methyl galactoside import ATP-binding protein MglA (EC 3.6.3.17)	1.2.0	81.3953	50
inlJ_6	Q8Y8R0		lmo0835	Putative peptidoglycan bound protein (LPXTG motif)	1.8.0	81.3953	50
group_4182	A0A3A8BWT2		inlB_1	Internalin B	1.8.0	18.6047	50
kdgA	A0A2A6A934		CDR86_00865	Aldolase	2.1.1	81.3953	50
group_4187	A0A1S7FNB3		DC57_12750	Histidinol-phosphatase	2.2.0	18.6047	50
group_3171	A0A0E1RCR1		yozG	Uncharacterized HTH-type transcriptional regulator YozG	5.2.0	18.6047	50
yflN	Q8Y6A5		lmo1790	Lmo1790 protein	5.2.0	81.3953	50
yneA	Q8Y7H6		yneA	Cell division suppressor protein YneA	5.2.0	81.3953	50
cca	Q8Y5Z8		cca	CCA tRNA nucleotidyltransferase (EC 2.7.7.72)	3.6.0	81.3953	50
group_3921	A0A1S7FGU9		DC57_00570	LD-carboxypeptidase	4.5.0	18.6047	50
nth_2	A0A3A7HTM1		nth_1	Endonuclease III (EC 4.2.99.18) (Endonuclease III domain-containing protein)	5.2.0	18.6047	50
group_4047	C1KWK5		cca	CCA tRNA nucleotidyltransferase (EC 2.7.7.72)	3.6.0	18.6047	50
group_4044	A0A393CLM7		AF264_09030	DUF5011 domain-containing protein		18.6047	50
group_4045	A0A0E0UXG9		aroH	Chorismate mutase AroH (EC 5.4.99.5)	2.2.0	18.6047	50
group_4042	A0A2Z5BZ76		RK57_03415	Uncharacterized protein	5.2.0	18.6047	50
group_4043	A0A3A8BVH1		act	Methanol dehydrogenase activator (EC 3.-.-.-)	5.2.0	18.6047	50
gdh	A0A3A8BLH6		gdh_2	Glucose 1-dehydrogenase (EC 1.1.1.47)	2.1.1	81.3953	50
group_3922	A0A1S7FH11		cutC	Copper homeostasis protein CutC	4.2.0	18.6047	50
cssS	Q8Y857		lmo1061	Histidine kinase (EC 2.7.13.3)	1.3.0	81.3953	50
group_2610	Q8Y6G4		lmo1723	Lmo1723 protein	6.0.0	81.3953	50
group_3210	A0A393VWD9		AB922_02198	NUDIX domain-containing protein		18.6047	50
group_3219	A0A3A2WX84		cbie	Cobalt-precorrin-7 (C(5))-methyltransferase (Cobalt-precorrin-7 C(5)-methyltransferase) (EC 2.1.1.289)	2.5.0	18.6047	50
group_3981	UPI0000F53EDE		ARJ20_15280	GNAT family N-acetyltransferase	5.2.0	18.6047	50
group_1492	A0A393D637		AF264_11325	Uncharacterized protein	6.0.0	18.6047	50
thiN	A0A3A8BXM3		thiN	Thiamine pyrophosphokinase (EC 2.7.6.2)	2.5.0	81.3953	50
nudF	Q8Y5U0		lmo1965	Lmo1965 protein	5.2.0	81.3953	50
rne	Q8Y6Y8		lmo1543	Lmo1543 protein	2.3.0	81.3953	50
group_4157	UPI000939B687			hypothetical protein		18.6047	50
group_3959	A0A394ZKW3		gbpa	Chitin-binding protein (GlcNAc-binding protein A)	2.1.1	18.6047	50
group_3958	A0A2Z5BYZ7		RK57_05850	Uncharacterized protein	6.0.0	18.6047	50
group_2568	Q8Y9X8		ltrA	Low temperature requirement protein A	4.1.0	81.3953	50
group_4487	Q8Y7L2		lmo1265	Lmo1265 protein	1.2.0	81.3953	50
group_3951	A0A1T1YDG1		DC57_02225	Uncharacterized protein	6.0.0	18.6047	50
group_3952	A0A3A2JZK0		AF239_12415	Zinc-type alcohol dehydrogenase-like protein	2.1.1	18.6047	50
group_3957	A0A3A6WIB6		AF239_12100	Amidophosphoribosyltransferase (ComF family protein)	1.10.0	18.6047	50
group_3593	Q8Y6N1		lmo1653	Putative cellsurface protein	6.0.0	81.3953	50
group_4466	A0A3A7HYF6		DYZ90_00006	Uncharacterized protein	6.0.0	81.3953	50
group_4584	Q8Y600		lmo1903	Lmo1903 protein	1.4.0	81.3953	50
phnA	Q8Y778		lmo1418	Lmo1418 protein	2.6.0	81.3953	50
group_3956	A0A3A8BKJ7		comFA	ComF operon protein 1 (EC 3.6.4.12)	1.10.0	18.6047	50
murQ	C1KVV7		murQ	N-acetylmuramic acid 6-phosphate etherase (MurNAc-6-P etherase) (EC 4.2.1.126)		18.6047	50
group_3328	A0A394Y0E1		AF264_03215	Cell surface protein (LPXTG cell wall anchor domain-containing protein)	1.8.0	18.6047	50
group_4516	Q8Y6P9		lmo1635	Lmo1635 protein	5.2.0	81.3953	50
group_4517	Q8Y6P4		lmo1640	Lmo1640 protein	6.0.0	81.3953	50
group_4386	A0A3A7EMK5		AE233_02029	Uncharacterized protein	1.8.0	81.3953	50
rsgA_2	A0A0B8R6Z0		rsgA	Small ribosomal subunit biogenesis GTPase RsgA (EC 3.6.1.-)	5.2.0	18.6047	50
azoR1_1	A0A3A8BPK0		azoR1	FMN-dependent NADH-azoreductase 1 (EC 1.7.-.-)	1.4.0	18.6047	50
group_3135	A0A0E1R796		yteJ	Uncharacterized membrane protein yteJ	5.2.0	18.6047	50
group_3306	A0A0B8QYA4		LmNIHS28_00502	Uncharacterized protein		18.6047	50
group_4138	A0A1S7FMA8		DC57_10750	Uncharacterized protein	5.2.0	18.6047	50
group_4347	Q8YA09		lmo0357	Lmo0357 protein	1.2.0	81.3953	50
group_4346	Q8YA13		lmo0353	Lmo0353 protein	5.2.0	81.3953	50
inlA_8	UPI00073B62EC		AOB47_624c	Internalin-like protein	1.8.0	81.3953	50
group_4082	A0A2Z5C055		RK57_00410	DUF2975 domain-containing protein		18.6047	50
group_4080	A0A3A2XB09		glys	Glycine--tRNA ligase beta subunit (EC 6.1.1.14) (Glycyl-tRNA synthetase beta subunit) (GlyRS)	3.7.2	18.6047	50
group_4081	A0A0E0UW34		LMM7_1529	Putative branched-chain amino acid export protein (BAAC homeostasis)	5.2.0	18.6047	50
group_4086	A0A0B8R1M7		LmNIHS28_01991	Uncharacterized protein	6.0.0	18.6047	50
group_4087	A0A2Z5BXN3		RK57_00065	Type II secretion system protein	1.10.0	18.6047	50
group_4084	A0A3A7KDD8		proC_1	Pyrroline-5-carboxylate reductase (EC 1.5.1.2)	2.2.0	18.6047	50
group_4069	C1KVN8		argC	N-acetyl-gamma-glutamyl-phosphate reductase (AGPR) (EC 1.2.1.38)	2.2.0	18.6047	50
group_3987	A0A3A8BPP2		yxlG	Putative transmembrane protein YxlG	5.2.0	18.6047	50
group_3984	A0A3A8BNU1		adaB	Methylated-DNA--protein-cysteine methyltransferase, inducible (EC 2.1.1.63)	3.2.0	18.6047	50
group_3985	UPI00086E8416			GntR family transcriptional regulator	3.5.2	18.6047	50
group_3983	A0A0E1RA49		yqjT	Uncharacterized protein yqjT	5.2.0	18.6047	50
group_3980	A0A0E1RA70		yisK	Uncharacterized protein yisK	5.2.0	18.6047	50
group_4165	G9G5K0			Internalin protein	1.8.0	18.6047	50
group_3399	A0A0E1R5P0		yesJ	Uncharacterized N-acetyltransferase YesJ (EC 2.3.1.-)	5.2.0	18.6047	50
group_4166	UPI00003CA86A		ARJ20_09330	LPXTG cell wall anchor domain-containing protein	1.8.0	18.6047	50
group_4161	A0A3A6WTN7		ydde	PhzF family phenazine biosynthesis protein (Putative isomerase YddE) (EC 5.1.-.-)	5.2.0	18.6047	50
group_4133	A0A0E1R4P0		BN389_10880	Uncharacterized protein		18.6047	50
czcR	A0A3A8CCY3		czcR	Transcriptional activator protein CzcR	3.5.2	81.3953	50
group_4169	A0A1T1YRJ7		DC57_12265	Carboxymuconolactone decarboxylase	5.2.0	18.6047	50
group_3935	A0A3A7PI73		AF251_13245	Lactococcin 972 family bacteriocin	6.0.0	18.6047	50
group_2864	A0A394XIB0		inlj_9	Cell wall anchor protein (Internalin-J) (LPXTG cell wall anchor domain-containing protein)		18.6047	50
group_4137	A0A2Z5C2J4		RK57_12860	Teichoic acid D-Ala incorporation-associated protein DltX		18.6047	50
group_3408	A0A3A7C5V3		stth	Cysteine hydrolase (Streptothricin hydrolase) (EC 3.5.2.19)	5.2.0	18.6047	50
hprA	Q8Y6K0		lmo1684	Lmo1684 protein	2.1.1	81.3953	50
group_1192	A0A3A8C9D9		artQ_1	Arginine transport system permease protein ArtQ	1.2.0	18.6047	50
yknZ_2	A0A393R639		yknZ_1	ABC transporter permease (FtsX-like permease family protein) (Putative ABC transporter permease YknZ)		18.6047	50
mta	A0A3A8CEM4		mta	HTH-type transcriptional activator mta	3.5.2	81.3953	50
yusV_2	Q8Y587		lmo2182	Lmo2182 protein	1.2.0	81.3953	50
group_4158	A0A3A7GM56		AF264_03080	Ribonuclease (EC 3.1.-.-)	5.1.0	18.6047	50
group_4104	A0A2Z5C4F6		pduM	Microcompartment protein PduM	6.0.0	18.6047	50
group_4628	Q8Y518		lmo2260	Lmo2260 protein	5.2.0	81.3953	50
yvbK	Q8Y5E7		lmo2117	Lmo2117 protein	5.2.0	81.3953	50
inlJ_4	A0A1D2IXY9		CDR86_09540	Cell surface protein	1.8.0	81.3953	50
fabG_3	A0A3A8BVY0		fabG_1	3-oxoacyl-[acyl-carrier-protein] reductase FabG (EC 1.1.1.100)	2.4.0	18.6047	50
inlJ_7	UPI000BDF441A			LPXTG cell wall anchor domain-containing protein	1.8.0	81.3953	50
inlJ_1	Q8YAF4		lmo0175	Putative peptidoglycan bound protein (LPXTG motif)	1.8.0	81.3953	50
group_4088	A0A393RS12		AF264_05675	Competence protein ComG	1.10.0	18.6047	50
inlJ_8	UPI00043541E8		HR60_04430	Cell surface protein		18.6047	50
group_4622	Q8Y578		lmo2197	Lmo2197 protein	6.0.0	81.3953	50
group_2561	UPI000D72CB8D			IS3 family transposase	4.4.0	81.3953	50
isdC	Q8Y585		hbp1	Hemin/hemoglobin-binding protein 1 (Hn/Hb-binding protein 1) (Cell wall protein Lmo2186)	1.8.0	81.3953	50
group_4151	A0A3A8BXI7		yabJ	2-iminobutanoate/2-iminopropanoate deaminase (EC 3.5.99.10)	5.2.0	18.6047	50
group_4424	A0A1D2IWW8		CDR86_10445	Putative 3-methyladenine DNA glycosylase (EC 3.2.2.-)	3.2.0	81.3953	50
group_3567	Q8Y7Y2		lmo1137	Lmo1137 protein	6.0.0	81.3953	50
argJ_1	Q8Y6U7		lmo1584	Lmo1584 protein	5.2.0	81.3953	50
group_4335	A0A1D2J1W2		CDR86_05500	Internalin	1.8.0	81.3953	50
group_4153	A0A3A7KR34		inlJ_12	Internalin-J (Peptidoglycan-binding protein)	1.8.0	18.6047	50
group_4330	Q8YAN2		lmo0085	Lmo0085 protein	5.1.0	81.3953	50
group_4331	Q8YAL4		lmo0104	Lmo0104 protein	6.0.0	81.3953	50
uvrA_2	Q8Y4F6		uvrA	UvrABC system protein A (UvrA protein) (Excinuclease ABC subunit A)	3.2.0	81.3953	50
sdrF	Q8Y5H7		lmo2085	Putative peptidoglycan bound protein (LPXTG motif)	1.8.0	81.3953	50
adaB	Q8Y534		lmo2242	Lmo2242 protein	3.2.0	81.3953	50
sdrD	Q8Y479		lmo2576	Peptidoglycan anchored protein (LPXTG motif)	1.8.0	81.3953	50
glpE	A0A3A8C167		glpE_1	Thiosulfate sulfurtransferase GlpE (EC 2.8.1.1)	4.1.0	81.3953	50
tylM1	A0A3A8BVR5		tylM1	dTDP-3-amino-3,6-dideoxy-alpha-D-glucopyranose N,N-dimethyltransferase (EC 2.1.1.235)	5.2.0	81.3953	50
group_3663	UPI000CDA2F7B			hypothetical protein		2.32558	21.4286
group_4685	A0A393UMR2		AB922_01315	RNA-directed DNA polymerase (Reverse transcriptase)		2.32558	21.4286
group_5156	A0A393UMR0		AB922_02994	Uncharacterized protein		2.32558	21.4286
group_5829	A0A3A2NRD8		D3B69_11250	SLATT domain-containing protein		2.32558	21.4286
clpP_1	A0A0B8R8I5		clpP	ATP-dependent Clp protease proteolytic subunit (EC 3.4.21.92) (Endopeptidase Clp)	4.1.0	97.6744	78.5714
gatZ	UPI000436C1E8		HR60_13125	Sugar-phosphate kinase	2.1.1	97.6744	78.5714
group_5158	A0A393T090		AF251_00420	DUF1433 domain-containing protein	6.0.0	2.32558	21.4286
group_1772	A0A3A7DAW7		yjjg_1	HAD family hydrolase (Pyrimidine 5'-nucleotidase YjjG) (EC 3.1.3.5)	5.2.0	97.6744	78.5714
group_5119	A0A3A8BVS8		CFSAN002345_001735	Uncharacterized protein		2.32558	21.4286
group_5013	UPI00074D6A4B		DLE78_04650	N-acetyltransferase		2.32558	21.4286
group_5012	A0A3A2KHQ4		AFX42_02307	Uncharacterized protein		2.32558	21.4286
group_5010	UPI00074D6014		DLE78_04630	ATP-dependent Clp protease proteolytic subunit	4.1.0	2.32558	21.4286
group_5011	A0A393L9E6		AFX42_02305	Uncharacterized protein	6.0.0	2.32558	21.4286
group_5016	UPI000BE01261			hypothetical protein	6.0.0	2.32558	21.4286
group_5014	A0A3A7P6T3		AFX42_02309	Uncharacterized protein		2.32558	21.4286
group_5015	A0A3A2TJS8		AFX42_02310	Uncharacterized protein		2.32558	21.4286
group_5662	A0A3A7FE57		AF947_01444	Uncharacterized protein		2.32558	21.4286
manP_4	UPI000434E433		HR60_13110	PTS fructose transporter subunit IIA	1.2.0	97.6744	78.5714
manP_3	A0A0E1R4Q4		frwC	Fructose-like permease IIC component 2 (EC 2.7.1.69)	1.2.0	97.6744	78.5714
manP_2	A0A0E1R3Y0		frwB_2	Fructose-like phosphotransferase enzyme IIB component 2 (EC 2.7.1.69)	1.2.0	97.6744	78.5714
licR_4	A0A393DPZ5		manR_2	PRD domain-containing protein (Transcriptional regulator ManR)	3.5.2	97.6744	78.5714
group_5830	A0A3A2TSA1		D3B69_11245	Nucleotidyltransferase		2.32558	21.4286
group_2721	A0A142ECB6		pA144_0059	Uncharacterized protein		39.5349	7.14286
group_940	A0A0B8REA6		LmNIHS28_00065	Uncharacterized protein		39.5349	7.14286
group_3748	A0A142ECB7		pA144_0060	Uncharacterized protein		39.5349	7.14286
group_3773	A0A2A6A3R8		CDR86_14045	Uncharacterized protein		37.2093	7.14286
group_3771	A0A2A6A353		CDR86_14020	Uncharacterized protein		37.2093	7.14286
group_3775	A0A2A5ZJU3		CDR86_14055	Head-tail adaptor protein		37.2093	7.14286
group_3774	A0A2A5ZKW1		CDR86_14050	Uncharacterized protein		37.2093	7.14286
group_3776	A0A2A5ZK62		CDR86_14085	Terminase large subunit		37.2093	7.14286
group_5436	A0A2A6A494		CDR86_14040	Phage tail protein		37.2093	7.14286
group_2742	A0A3A7TM14		AF856_01591	AP2 domain-containing protein	4.3.0	37.2093	7.14286
group_2637	UPI00042EC15D		AF237_14680	PBSX family phage terminase large subunit		37.2093	7.14286
group_3870	A0A2A6A392		CDR86_14115	RNA polymerase subunit sigma		37.2093	7.14286
group_5452	A0A2A5ZM51		CDR86_09880	DUF771 domain-containing protein		37.2093	7.14286
group_5450	A0A3A2JSK3		AF847_01777	Uncharacterized protein		37.2093	7.14286
group_5455	A0A2A6A624		CDR86_09860	Uncharacterized protein		37.2093	7.14286
group_2724	A0A2A6A2X1		CDR86_14035	Uncharacterized protein		37.2093	7.14286
group_5438	A0A2A6A383		CDR86_14065	Phage major capsid protein		37.2093	7.14286
smc_5	A0A3A2L5G2		AF249_02565	Phage tail tape measure protein		37.2093	7.14286
group_2723	A0A2A6A314		CDR86_14025	Phage tail protein		37.2093	7.14286
group_5441	A0A2A6A2T7		CDR86_14110	Site-specific integrase		37.2093	7.14286
group_3781	A0A3A7A859		AF847_01778	Uncharacterized protein		37.2093	7.14286
group_3787	UPI000737C4C4			hypothetical protein		37.2093	7.14286
group_5440	A0A3A2Q1E8		AF847_01796	Phage portal protein		37.2093	7.14286
group_5437	A0A2A6A2S9		CDR86_14060	Uncharacterized protein		37.2093	7.14286
group_176	A0A3A6WMA8		dape	ArgE/DapE family deacylase (EC 3.5.1.18) (Succinyl-diaminopimelate desuccinylase)	2.2.0	20.9302	50
group_4390	Q8Y916		lmo0726	Hypothetical CDS	6.0.0	79.0698	50
group_1660	A0A3A8C6B9		mglA	Galactose/methyl galactoside import ATP-binding protein MglA (EC 3.6.3.17)	1.2.0	20.9302	50
group_860	Q8Y9U8		lmo0422	Lmo0422 protein	5.2.0	79.0698	50
group_4658	Q8Y4U3		lmo2339	Lmo2339 protein	5.2.0	79.0698	50
group_261	A0A393F884		AF249_03970	Cell surface protein (LPXTG cell wall anchor domain-containing protein)	1.8.0	79.0698	50
inlA_4	A0A1D2IYS1		CDR86_07930	Internalin	1.8.0	79.0698	50
group_1613	UPI000986F629		D3C41_14375	DEAD/DEAH box helicase	3.6.0	79.0698	50
atpG_1	A0A3A7I128		atpg_1	ATP synthase gamma chain, sodium ion specific (F0F1 ATP synthase subunit gamma)	1.4.0	20.9302	50
group_1398	A0A393D0P2		aguA	Putative agmatine deiminase (EC 3.5.3.12) (Agmatine iminohydrolase)	5.2.0	20.9302	50
isdE_1	Q9EXG4		fufA	Heme ABC transporter substrate-binding protein IsdE (Lipoprotein)	1.2.0	79.0698	50
group_4665	Q8Y4J5		lmo2443	Lmo2443 protein	6.0.0	79.0698	50
group_761	Q8Y599		lmo2170	Lmo2170 protein	5.2.0	79.0698	50
group_3112	A0A393SNY1		AF264_07545	Dehydrogenase	2.1.1	20.9302	50
ogt_2	Q8Y8B2		lmo0996	Methylated-DNA--protein-cysteine methyltransferase (EC 2.1.1.63) (O-6-methylguanine-DNA-alkyltransferase)	3.2.0	79.0698	50
dapE	A0A1D2IZ09		CDR86_07935	Succinyl-diaminopimelate desuccinylase	2.2.0	79.0698	50
group_1653	A0A1S7FKW2		DC57_08295	Alkaline phosphatase family protein	2.6.0	20.9302	50
group_239	A0A392XPZ3		AF264_04535	Uncharacterized protein	5.1.0	79.0698	50
group_2013	A0A3A7BSY5		inlj_16	Internalin-J (LPXTG cell wall anchor domain-containing protein) (Peptidoglycan-binding protein)	1.8.0	20.9302	50
artQ_1	A0A3A8BYD6		artQ_1	Arginine transport system permease protein ArtQ	1.2.0	79.0698	50
group_3165	A0A3A7MIL3		garB	Glutathione amide reductase (EC 1.8.1.16) (NAD(P)/FAD-dependent oxidoreductase)	4.1.0	20.9302	50
group_4135	A0A3A2VNJ8		ogt	Methylated-DNA--protein-cysteine methyltransferase (EC 2.1.1.63) (O-6-methylguanine-DNA-alkyltransferase)	3.2.0	20.9302	50
group_1560	A0A3A8BMS5		ydfG	NADP-dependent 3-hydroxy acid dehydrogenase YdfG (EC 1.1.1.381)	2.1.1	20.9302	50
group_2769	A0A1D2IW42		CDR86_11860	ABC transporter permease	5.2.0	79.0698	50
group_2119	A0A241STG7		cbiO	Energy-coupling factor transporter ATP-binding protein EcfA (ECF transporter A component EcfA) (EC 3.6.3.-)	1.2.0	20.9302	50
group_4593	Q8Y5W2		lmo1943	Lmo1943 protein	5.2.0	79.0698	50
ywtF	A0A3A8BV30		ywtF	Putative transcriptional regulator YwtF	3.5.2	79.0698	50
group_1000	A0A3A7RII6		AE233_00940	SMI1/KNR4 family protein	5.2.0	79.0698	50
group_3048	Q71YB4		panC	Pantothenate synthetase (PS) (EC 6.3.2.1) (Pantoate--beta-alanine ligase) (Pantoate-activating enzyme)	2.5.0	20.9302	50
fosX	Q8Y6I2		fosX	Fosfomycin resistance protein FosX	4.1.0	79.0698	50
group_705	A0A2Z5C4I1		RK57_08210	Uncharacterized protein	5.1.0	20.9302	50
group_1735	A0A0E0UV76		LMM7_0870	Putative transcriptional regulator, MarR family	5.2.0	20.9302	50
artQ_2	Q8Y527		arpJ	ArpJ protein	1.2.0	79.0698	50
ddrA	A0A0E0UUN7		pduG	Putative diol dehydratase-reactivating factor large subunit	2.1.1	79.0698	50
group_1138	A0A394ZK64		AF264_05670	Uncharacterized protein	5.2.0	20.9302	50
group_2575	Q8Y972		lmo0661	Lmo0661 protein	5.2.0	79.0698	50
dnaX_1	A0A1D2IRD3		dnaX	DNA polymerase III subunit gamma/tau (EC 2.7.7.7)	3.1.0	79.0698	50
group_4609	Q8Y5S4		lmo1981	Lmo1981 protein	5.2.0	79.0698	50
topA	A0A1D2IVT6		topA	DNA topoisomerase 1 (EC 5.99.1.2) (DNA topoisomerase I)	3.4.0	79.0698	50
group_2445	Q8Y9C4		lmo0608	Lmo0608 protein	1.2.0	79.0698	50
group_649	A0A393CN22		AF264_00975	Mannosylglycerate hydrolase (EC 3.2.1.170)	2.1.1	20.9302	50
skfE	A0A3A8BUB3		skfE	SkfA peptide export ATP-binding protein SkfE (EC 3.6.3.25)	1.2.0	79.0698	50
group_4348	A0A0H3GDS2		LMRG_00052	Uncharacterized protein		79.0698	50
garB	A0A3A7P5T5		garB	Glutathione amide reductase (EC 1.8.1.16) (NAD(P)/FAD-dependent oxidoreductase)	4.1.0	79.0698	50
iscS_2	A0A3A8BUZ1		iscS_2	Cysteine desulfurase IscS (EC 2.8.1.7)	2.5.0	79.0698	50
xseA_2	A0A0E1R607		yqgN	5-formyltetrahydrofolate cyclo-ligase (EC 6.3.3.2)	2.5.0	20.9302	50
inlJ_5	A0A3A8C0G4		inlJ_2	Internalin-J	1.8.0	79.0698	50
inlJ_9	Q8Y591		lmo2178	Putative peptidoglycan bound protein (LPXTG motif)	1.8.0	79.0698	50
group_4336	Q8YAA5		lmo0247	Lmo0247 protein	6.0.0	79.0698	50
group_1657	A0A3A8BUI8		albF	Putative zinc protease AlbF (EC 3.4.24.-)	2.2.0	20.9302	50
group_251	Q8Y9P7		lmo0477	Putative secreted protein	5.2.0	74.4186	42.8571
sirC	Q8Y7X8		lmo1141	Lmo1141 protein	2.5.0	74.4186	42.8571
dhaM_1	A0A0E1R9L3		dhaM	PTS-dependent dihydroxyacetone kinase,phosphotransferase subunit dhaM (EC 2.7.1.-)	5.2.0	25.5814	57.1429
group_3681	A0A3A7KXY9		AF818_02931	Uncharacterized protein		25.5814	0
group_3864	A0A3A7IJW5		AB922_01480	Uncharacterized protein		25.5814	0
group_4242	A0A0B8QZ13		LmNIHS28_01086	Uncharacterized protein	6.0.0	74.4186	100
¥ Non L. monocytogenes species
† Description for each functional category code is presented below
[1.1.0] Cell envelope and cellular processes > Cell wall
[1.2.0] Cell envelope and cellular processes > Transport/binding proteins and lipoproteins
[1.3.0] Cell envelope and cellular processes > Sensors (signal transduction)
[1.4.0] Cell envelope and cellular processes > Membrane bioenergetics
[1.5.0] Cell envelope and cellular processes > Mobility and chemotaxis
[1.6.0] Cell envelope and cellular processes > Protein secretion
[1.7.0] Cell envelope and cellular processes > Cell division
[1.8.0] Cell envelope and cellular processes > Cell surface proteins
[1.9.0] Cell envelope and cellular processes > Soluble internalin
[1.10.0] Cell envelope and cellular processes > Transformation/competence
[2.1.0] Intermediary metabolism > Metabolism of carbohydrates and related molecule
[2.1.1] Intermediary metabolism > Metabolism of carbohydrates and related molecule > Specific pathways
[2.1.2] Intermediary metabolism > Metabolism of carbohydrates and related molecule > Main glycolytic pathways
[2.1.3] Intermediary metabolism > Metabolism of carbohydrates and related molecule > TCA cycle
[2.2.0] Intermediary metabolism > Metabolism of amino acids and related molecules
[2.3.0] Intermediary metabolism > Metabolism of nucleotides and nucleic acids
[2.4.0] Intermediary metabolism > Metabolism of lipids
[2.5.0] Intermediary metabolism > Metabolism of coenzymes and prosthetic groups
[2.6.0] Intermediary metabolism > Metabolism of phosphate
[3.1.0] Information pathways > DNA replication
[3.2.0] Information pathways > DNA restriction/modification and repair
[3.3.0] Information pathways > DNA recombination
[3.4.0] Information pathways > DNA packaging and segregation
[3.5.1] Information pathways > RNA synthesis > Initiation
[3.5.2] Information pathways > RNA synthesis > Regulation
[3.5.3] Information pathways > RNA synthesis > Elongation
[3.5.4] Information pathways > RNA synthesis > Termination
[3.6.0] Information pathways > RNA modification
[3.7.1] Information pathways > Protein synthesis > Ribosomal proteins
[3.7.2] Information pathways > Protein synthesis > Aminoacyl-tRNA synthetases
[3.7.3] Information pathways > Protein synthesis > Initiation
[3.7.4] Information pathways > Protein synthesis > Elongation
[3.7.5] Information pathways > Protein synthesis > Termination
[3.8.0] Information pathways > Protein modification
[3.9.0] Information pathways > Protein folding
[4.1.0] Other functions > Adaptation to atypical conditions
[4.2.0] Other functions > Detoxification
[4.3.0] Other functions > Phage-related functions
[4.4.0] Other functions > Transposon and IS
[4.5.0] Other functions > Miscellaneous
[5.1.0] Similar to unknown proteins > From Listeria
[5.2.0] Similar to unknown proteins > From other organisms
[6.0.0] No similarity

## Sheet: Sup. Table7
Supplementary Table 7. List of genes associated with biofilm production in BHI media supplemented with 0.85% NaCl at 10°C (pan-GWAS, p < 0.05).
GWAS name	Uniprot Entry	Organism¥	Gene name	Protein names	Functional category code†	% in weak biofilm formers	% in strong biofilm formers
group_5799	UPI00092FB1F5			arsenic metallochaperone ArsD family protein		54.5455	0
group_4197	UPI00098E3EF0			hypothetical protein		77.2727	14.2857
group_3762	A0A142EC64		pA144_0007	Uncharacterized protein		45.4545	0
group_1807	UPI000BE00DE2			hypothetical protein		68.1818	14.2857
group_1810	UPI000E6BA985		D3C26_06200	Uncharacterized protein		40.9091	0
group_940	A0A0B8REA6		LmNIHS28_00065	Uncharacterized protein		63.6364	11.4286
group_876	A0A1D2IYH2		CDR86_08530	Uncharacterized protein	6.0.0	4.54545	54.2857
group_5404	A0A142EC67		pA144_0010	Uncharacterized protein		45.4545	2.85714
group_3761	A0A142EC65		pA144_0008	Uncharacterized protein		45.4545	2.85714
group_5405	A0A142EC66		pA144_0009	Uncharacterized protein		45.4545	2.85714
group_6265	UPI00076722D3		AXF25_01535	Uncharacterized protein		36.3636	0
bcgIA	UPI00074D58A5		CJV36_12060	Adenine methyltransferase		36.3636	0
group_6263	UPI000507E686		AF821_01501	Uncharacterized protein		36.3636	0
group_6279	A0A3A7NV98		AFX80_00020	Uncharacterized protein	4.3.0	36.3636	0
group_6273	A0A3A7UXE8		AF273_02455	Uncharacterized protein		36.3636	0
bcgIB	UPI0009850DB7		CJV36_12055	Uncharacterized protein		36.3636	0
group_6271	UPI00053BE8EB		DSD43_08455	Uncharacterized protein		36.3636	0
group_6276	A0A3A7EN18		AFX46_00136	XRE family transcriptional regulator		36.3636	0
group_938	Q8YAG9		lmo0157	Lmo0157 protein	3.2.0	36.3636	0
hsdM	A0A3A7RFF8		hsdM	SAM-dependent DNA methyltransferase (Type I restriction enzyme EcoKI M protein) (EC 2.1.1.72)		36.3636	0
group_6253	UPI000BE1046E			relaxase		36.3636	0
group_6255	E6EXY6	Enterococcus faecalis TX0630	HMPREF9511_01683	Uncharacterized protein		36.3636	0
group_6254	UPI00098E5223			plasmid mobilization relaxosome protein MobC		36.3636	0
group_6256	UPI0004D69275		ARJ20_16365	LPXTG cell wall anchor domain-containing protein		36.3636	0
group_6258	UPI000BE07A8C			CHAP domain-containing protein		36.3636	0
group_3878	A0A393A2Z5		DOZ93_04615	XRE family transcriptional regulator		36.3636	0
group_3876	UPI00074D51A1		LM800396_140057	Uncharacterized protein		36.3636	0
group_3874	A0A0V7YCU8	Enterococcus faecium (Streptococcus faecium)	AOY33_09325	Uncharacterized protein		36.3636	0
group_3875	A0A3A7Q520		AEZ78_00963	Uncharacterized protein		36.3636	0
group_6264	A0A0H3GD71		LMRG_02934	Uncharacterized protein		36.3636	0
group_6266	A0A3A7MCD0		AF821_01506	Uncharacterized protein		36.3636	0
group_6267	A0A0H3G912		LMRG_02574	GNAT family acetyltransferase		36.3636	0
group_6260	Q2V4W9		pCT0002	Uncharacterized protein		36.3636	0
group_6261	UPI00074D5B8B		LM800396_140058	Uncharacterized protein		36.3636	0
group_6262	A0A3A7YC45		AF821_01500	Uncharacterized protein		36.3636	0
group_6268	A0A3A7URE0		ID87_02064	Uncharacterized protein		36.3636	0
hsdR	A0A3A7Y0A7		hsdR	Type I restriction endonuclease subunit R (Type-1 restriction enzyme R protein) (EC 3.1.21.3)		36.3636	0
yofA	A0A393QJ60		yofA	HTH-type transcriptional regulator YofA (LysR family transcriptional regulator)		36.3636	0
group_294	UPI000BE003A6			helicase SNF2		36.3636	0
group_3877	A0A3A7UV92		ID87_02058	Uncharacterized protein		36.3636	0
group_6284	A0A0H3GFH8		LMRG_02220	Uncharacterized protein	6.0.0	36.3636	0
group_6280	A0A3A7NSF4		AFX80_00023	Uncharacterized protein		36.3636	0
group_6281	A0A3A7NH96		AFX80_00025	Uncharacterized protein		36.3636	0
group_3873	UPI0004D8BD21		ARJ20_16270	Uncharacterized protein		36.3636	0
group_6272	A0A3A7V8A6		AF252_02435	Sugar-phosphate nucleotidyltransferase		36.3636	0
group_6270	UPI000678F014		KO07_03320	Uncharacterized protein		36.3636	0
group_6277	A0A393A7N5		DOZ93_04605	Phage antirepressor		36.3636	0
group_2760	UPI00086F2DD0			DUF1738 domain-containing protein		36.3636	0
group_2742	A0A3A7TM14		AF856_01591	AP2 domain-containing protein	4.3.0	59.0909	11.4286
copB	UPI000E76FAAA			copper-translocating P-type ATPase		54.5455	8.57143
group_2752	A0A0H3GD86		LMRG_02933	Uncharacterized protein		40.9091	2.85714
group_5994	A0A0H3GDM5		LMRG_00003	Uncharacterized protein	6.0.0	40.9091	2.85714
group_3869	A0A394RPA7		AF242_15480	Uncharacterized protein		40.9091	2.85714
group_6291	UPI000BDFECA9			DUF262 domain-containing protein	5.2.0	40.9091	2.85714
group_3827	A0A392XHQ2		pduM	Microcompartment protein PduM	6.0.0	63.6364	17.1429
group_6269	A0A3A7V3E1		immR_3	HTH-type transcriptional regulator ImmR		31.8182	0
group_295	UPI00042E7F14		ARK89_15370	Uncharacterized protein		31.8182	0
group_6278	A0A393AES1		DOZ93_04600	Uncharacterized protein		31.8182	0
group_5722	UPI0009853537			hypothetical protein		36.3636	2.85714
group_2750	A0A0H3GCJ6		LMRG_02892	Uncharacterized protein		36.3636	2.85714
group_488	A0A3A7U2K0		AF856_02018	Carbohydrate deacetylase (EC 3.5.1.-) (ChbG/HpnK family deacetylase)	5.2.0	36.3636	2.85714
group_3812	A0A2A6AA43		CDR86_02440	N-acetyltransferase		36.3636	2.85714
group_5916	A0A0H3GCY0		LMRG_02891	Uncharacterized protein		36.3636	2.85714
group_5915	A0A0H3G8Y5		LMRG_02330	Uncharacterized protein	6.0.0	36.3636	2.85714
group_397	A0A0B8R5D0		LmNIHS28_00068	Uncharacterized protein	5.1.0	63.6364	97.1429
group_6074	A0A3A7NHD5		AFX80_00024	Uncharacterized protein		36.3636	2.85714
group_1884	UPI000E718624			hypothetical protein	5.2.0	36.3636	2.85714
group_3841	UPI000E6B9871			hypothetical protein		36.3636	2.85714
group_6011	A0A3A7NYZ5		AFX80_00022	Uncharacterized protein		36.3636	2.85714
group_6283	A0A393KIZ1		AFX44_02360	Uncharacterized protein		36.3636	2.85714
group_6240	A0A2H1SK93	Xanthomonas citri	C	C protein		36.3636	2.85714
group_194	A0A394YAU8		AF255_15365	Uncharacterized protein		90.9091	48.5714
npr	UPI000D735513			oxidoreductase		63.6364	20
group_1990	A0A3A7UE98		AF951_02473	Uncharacterized protein		40.9091	5.71429
group_2751	UPI0000F3E668		LMRG_00004	Uncharacterized protein	6.0.0	40.9091	5.71429
group_3681	A0A3A7KXY9		AF818_02931	Uncharacterized protein		40.9091	5.71429
znuC_4	A0A3A7NPD6		znuC_2	ABC transporter ATP-binding protein (Zinc import ATP-binding protein ZnuC) (EC 3.6.3.-)		40.9091	5.71429
group_6068	A0A3A7VX21		AF951_02474	Uncharacterized protein		40.9091	5.71429
group_3850	A0A0H3GHG8		LMRG_00005	Uncharacterized protein		40.9091	5.71429
group_3864	A0A3A7IJW5		AB922_01480	Uncharacterized protein		40.9091	5.71429
hin_1	A0A1D2IUR0		CDR86_15065	Transposon DNA-invertase		50	11.4286
parC	A0A3A7I7R9		parc	DNA topoisomerase 4 subunit A (EC 5.99.1.3) (Topoisomerase IV subunit A)	3.4.0	72.7273	100
group_1672	A0A0H3GJX6		parC	DNA topoisomerase 4 subunit A (EC 5.99.1.3) (Topoisomerase IV subunit A)	3.4.0	27.2727	0
group_846	A0A0B8R577		hflX	GTPase HflX (GTP-binding protein HflX)	4.5.0	27.2727	0
tkt_3	A0A0D8X574		CDR86_05070	Uncharacterized protein	5.2.0	27.2727	0
group_1811	A0A393U2U6		codB	Cytosine permease	1.2.0	54.5455	14.2857
group_4897	A0A0H3GA10		LMRG_02887	Uncharacterized protein		54.5455	14.2857
group_4896	A0A0H3GHU1		LMRG_00151	Uncharacterized protein		54.5455	14.2857
group_4470	A0A1D2IWI5		pduM	Microcompartment protein PduM	6.0.0	13.6364	54.2857
group_229	Q8Y9Q9		lmo0464	Lmo0464 protein	4.4.0	27.2727	68.5714
group_2757	A0A060UT12	Acidithiobacillus ferrivorans	F	Capsid protein F		31.8182	2.85714
group_487	A0A3A7GDL7		AF264_00475	Carbohydrate deacetylase (EC 3.5.1.-) (ChbG/HpnK family deacetylase)	5.2.0	68.1818	97.1429
group_6243	A0A060US63	Acidithiobacillus ferrivorans	G	Major spike protein G		31.8182	2.85714
mco	UPI000A1FFD33			copper oxidase		31.8182	2.85714
group_151	C1KYJ3		rpoB	DNA-directed RNA polymerase subunit beta (RNAP subunit beta) (EC 2.7.7.6)	3.5.3	31.8182	2.85714
group_1969	A0A0E0V124		gidA	tRNA uridine 5-carboxymethylaminomethyl modification enzyme MnmG (Glucose-inhibited division protein A)	1.7.0	59.0909	20
gbuC_1	A0A142ECE5		CDR86_15760	Glycine betaine ABC transporter glycine betaine-binding protein (Glycine/betaine ABC transporter substrate-binding protein)		59.0909	20
group_2545	UPI000BDFF9DB			hypothetical protein		59.0909	20
group_377	UPI00074D6BC6		LM83088_80034	Uncharacterized protein	5.2.0	63.6364	22.8571
group_3519	Q8YA40		lmo0324	Lmo0324 protein	6.0.0	0	28.5714
group_2657	A0A2Z5C560		RK57_09450	Endonuclease	5.2.0	0	28.5714
group_2556	Q8YAP6		lmo0071	Lmo0071 protein	6.0.0	4.54545	37.1429
group_1843	A0A1S7FP06		DC57_14095	6-phospho-beta-glucosidase	2.1.1	77.2727	37.1429
codB	A0A3A7YB48		codB	Cytosine permease	1.2.0	50	85.7143
group_1346	A0A3A7FZC8		AF951_02536	Uncharacterized protein		50	14.2857
group_1144	A0A0E1RCC6		yneQ	Uncharacterized protein yneQ	5.2.0	77.2727	100
group_1241	Q723T1		iolA	Malonate-semialdehyde dehydrogenase (MSA dehydrogenase) (EC 1.2.1.27)	2.1.1	22.7273	0
hflX_1	Q8Y8Y0		hflX	GTPase HflX (GTP-binding protein HflX)	4.5.0	77.2727	100
group_401	A0A394XJ12		AF264_14015	Uncharacterized protein		40.9091	8.57143
group_3733	A0A393N9I6		D3C41_12950	Uncharacterized protein		40.9091	8.57143
group_3700	UPI000984B87F			hypothetical protein		40.9091	8.57143
group_3858	A0A0H3GDJ9		LMRG_02591	Uncharacterized protein		40.9091	8.57143
group_6040	A0A3A7RS18		AF818_02929	Uncharacterized protein		40.9091	8.57143
group_2721	A0A142ECB6		pA144_0059	Uncharacterized protein		54.5455	17.1429
group_3748	A0A142ECB7		pA144_0060	Uncharacterized protein		54.5455	17.1429
group_3040	A0A3A7GE33		AF264_08870	Glycoside transferase	5.2.0	90.9091	57.1429
group_4590	Q8Y5Z0		lmo1913	Lmo1913 protein	5.2.0	9.09091	42.8571
group_6039	A0A393Q6N1		AF951_01447	Uncharacterized protein		36.3636	5.71429
group_3810	UPI000679072E			DUF4352 domain-containing protein		36.3636	5.71429
gltR_1	A0A0B8QZ17		LmNIHS28_01096	LysR family transcriptional regulator	3.5.2	63.6364	94.2857
group_4677	A0A393QPI9		AF238_05485	VRR-NUC domain-containing protein		36.3636	5.71429
nfrA1_1	A0A3A7H264		nfra1_2	FMN reductase (NADPH) (EC 1.5.1.38) (NADPH-dependent oxidoreductase)	1.4.0	63.6364	94.2857
group_3705	A0A3A7DYA1		AF249_03765	DUF1541 domain-containing protein		36.3636	5.71429
group_4329	Q8YAN5		lmo0082	Lmo0082 protein	6.0.0	0	25.7143
group_4328	Q8YAN7		lmo0080	Lmo0080 protein	6.0.0	0	25.7143
group_2557	UPI0009B0B9A0			hypothetical protein	6.0.0	0	25.7143
group_5655	UPI000BE0F385			hypothetical protein		45.4545	11.4286
group_2040	A0A3A7F101		AF264_14455	Ribonuclease (EC 3.1.-.-)	5.2.0	45.4545	80
mnmG	A0A0E0V124		gidA	tRNA uridine 5-carboxymethylaminomethyl modification enzyme MnmG (Glucose-inhibited division protein A)	1.7.0	45.4545	80
group_474	A0A393CRL8		AF264_01650	Putative sulfate transporter (SulP family inorganic anion transporter)	1.2.0	54.5455	20
zosA_1	T1YRD8		cadA	Heavy metal translocating P-type ATPase (Heavy metal-transporting ATPase Pli0048-like protein)		54.5455	20
group_14	A0A0F5Z6U3		UQ68_03245	Holin	4.3.0	27.2727	2.85714
group_6242	A0A2I2M4I9	Tenacibaculum dicentrarchi	J	DNA-binding protein J		27.2727	2.85714
group_3871	A0A060UXK7	Acidithiobacillus ferrivorans	H	Minor spike protein H		27.2727	2.85714
nifS	Q8Y5N5		lmo2022	Lmo2022 protein	2.5.0	18.1818	54.2857
group_3446	A0A394Y6J8		AF243_01275	Uncharacterized protein	6.0.0	36.3636	71.4286
group_5435	A0A3A2KJM7		AF255_07855	Uncharacterized protein		45.4545	14.2857
group_1977	A0A3A7MNP5		ssbA_1	Single-stranded DNA-binding protein (SSB)	3.1.0	45.4545	14.2857
group_5443	A0A2A6A333		CDR86_14125	Uncharacterized protein		45.4545	14.2857
group_5442	A0A2A6A373		CDR86_14120	Uncharacterized protein		45.4545	14.2857
group_3806	A0A3A2LE02		AEZ78_01356	Uncharacterized protein		45.4545	14.2857
group_94	UPI00083E5C54		AF252_11575	Class I SAM-dependent methyltransferase (Fragment)		45.4545	14.2857
group_3778	A0A2A6A3S0		CDR86_14100	Uncharacterized protein		45.4545	14.2857
group_3769	UPI000984CE83			hypothetical protein		45.4545	14.2857
group_3779	A0A3A2R2K3		AF847_01792	Uncharacterized protein		45.4545	14.2857
group_3636	A0A3A2YAK1		cas5b	Type I-B CRISPR-associated protein Cas5		27.2727	62.8571
group_1963	UPI00098E7CD3			superoxide dismutase	6.0.0	72.7273	37.1429
cas1	UPI00092E4084		B0X19_02870	CRISPR-associated endonuclease Cas1		27.2727	62.8571
cas3	UPI00083D7946			CRISPR-associated helicase/endonuclease Cas3		27.2727	62.8571
group_1845	Q9EXF8		bglA	Beta-glucosidase (EC 3.2.1.21) (Glycoside hydrolase family 1 protein)	2.1.1	27.2727	62.8571
cas2	A0A0E0UTU7		cas2	CRISPR-associated endoribonuclease Cas2 (EC 3.1.-.-)		27.2727	62.8571
group_2659	A0A3A7SZG9		cas6	CRISPR-associated endoribonuclease Cas6		27.2727	62.8571
group_1422	A0A3A2RW22		AF251_13400	DUF1310 domain-containing protein (DUF1310 family protein)	5.1.0	22.7273	57.1429
group_1374	UPI000990612F			hypothetical protein	6.0.0	77.2727	42.8571
group_1855	UPI000BDFDF92			DUF1310 family protein	5.1.0	9.09091	40
group_7000	A0A2Z5Z219	Lactococcus lactis	E05_32090	Uncharacterized protein		9.09091	40
group_3809	A0A3A7AEP5		DYZ48_00767	Uncharacterized protein		36.3636	8.57143
group_307	UPI00027E8422		D3B99_03045	Uncharacterized protein		36.3636	8.57143
group_3773	A0A2A6A3R8		CDR86_14045	Uncharacterized protein		50	17.1429
group_5438	A0A2A6A383		CDR86_14065	Phage major capsid protein		50	17.1429
group_5436	A0A2A6A494		CDR86_14040	Phage tail protein		50	17.1429
group_5437	A0A2A6A2S9		CDR86_14060	Uncharacterized protein		50	17.1429
group_5450	A0A3A2JSK3		AF847_01777	Uncharacterized protein		50	17.1429
group_2743	A0A3A2VA08		D3B30_06385	Cysteine desulfurase	2.5.0	50	17.1429
group_5441	A0A2A6A2T7		CDR86_14110	Site-specific integrase		50	17.1429
group_5440	A0A3A2Q1E8		AF847_01796	Phage portal protein		50	17.1429
group_2732	A0A393U4Y6		AF255_14330	DUF2974 domain-containing protein	6.0.0	50	17.1429
group_2724	A0A2A6A2X1		CDR86_14035	Uncharacterized protein		50	17.1429
group_3870	A0A2A6A392		CDR86_14115	RNA polymerase subunit sigma		50	17.1429
group_3781	A0A3A7A859		AF847_01778	Uncharacterized protein		50	17.1429
smc_5	A0A3A2L5G2		AF249_02565	Phage tail tape measure protein		50	17.1429
group_3776	A0A2A5ZK62		CDR86_14085	Terminase large subunit		50	17.1429
group_3771	A0A2A6A353		CDR86_14020	Uncharacterized protein		50	17.1429
group_1980	A0A392WP24		AF255_14340	DUF1310 domain-containing protein (DUF1310 family protein)	5.1.0	50	17.1429
group_3775	A0A2A5ZJU3		CDR86_14055	Head-tail adaptor protein		50	17.1429
group_3774	A0A2A5ZKW1		CDR86_14050	Uncharacterized protein		50	17.1429
group_2723	A0A2A6A314		CDR86_14025	Phage tail protein		50	17.1429
group_5515	UPI000BE047C1			DUF1310 family protein	5.1.0	50	17.1429
group_5452	A0A2A5ZM51		CDR86_09880	DUF771 domain-containing protein		50	17.1429
group_5455	A0A2A6A624		CDR86_09860	Uncharacterized protein		50	17.1429
group_2698	A0A3A2JNT0		D3C46_16425	Uncharacterized protein		50	17.1429
group_893	Q8Y802		lmo1117	Lmo1117 protein	6.0.0	68.1818	34.2857
group_1233	A0A0B8R4N6		LmNIHS28_01797	Uncharacterized protein	6.0.0	68.1818	34.2857
group_51	A0A393IDA4		DN830_06205	LPXTG cell wall anchor domain-containing protein	6.0.0	0	22.8571
group_4200	A0A3A2WRU5		AF241_01120	Uncharacterized protein		18.1818	0
group_4201	UPI00098E5B68		DOV17_10730	Uncharacterized protein		18.1818	0
group_4202	A0A0B8RHX0		LmNIHS28_01805	Uncharacterized protein		18.1818	0
group_4203	A0A0B8R119		LmNIHS28_01806	Uncharacterized protein		18.1818	0
group_4204	A0A0B8RAJ2		LmNIHS28_01807	Uncharacterized protein		18.1818	0
group_4205	A0A0B8RA54		LmNIHS28_01808	Uncharacterized protein		18.1818	0
group_4206	UPI000873BE8A			hypothetical protein		18.1818	0
araQ_4	Q8Y8X5		lmo0767	Lmo0767 protein	1.2.0	81.8182	100
group_4199	A0A0B8RG01		LmNIHS28_01804	Uncharacterized protein		18.1818	0
group_4211	A0A0B8QZH0		LmNIHS28_01814	Uncharacterized protein		18.1818	0
group_4210	A0A0B8RA58		LmNIHS28_01813	Uncharacterized protein		18.1818	0
ugpB	Q8Y8X4		lmo0768	Lmo0768 protein	1.2.0	81.8182	100
group_4207	A0A0B8RHX3		LmNIHS28_01810	Membrane protein		18.1818	0
araR	A0A3A8C7S0		araR	Arabinose metabolism transcriptional repressor	3.5.2	81.8182	100
group_1809	UPI00073B1B95		AN945_2724c	Uncharacterized protein		18.1818	0
group_2489	UPI000254880C		AJZ74_11435	PBS lyase		18.1818	0
group_3545	A0A3A7QRH6		AF249_03255	Glycoside hydrolase family 125 protein	5.2.0	81.8182	100
group_6259	UPI000B8EE202			hypothetical protein		18.1818	0
group_3549	Q8Y8X1		lmo0771	Lmo0771 protein	6.0.0	81.8182	100
group_4163	A0A0E0UTX3		LMM7_0796	Uncharacterized protein	6.0.0	18.1818	0
ugpA	A0A3A8CAJ6		ugpA	sn-glycerol-3-phosphate transport system permease protein UgpA	1.2.0	81.8182	100
iolA	A0A1D2IYM0		mmsA	Malonate-semialdehyde dehydrogenase (MSA dehydrogenase) (EC 1.2.1.27)	2.1.1	81.8182	100
group_4208	A0A394XPH6		AF241_01080	Uncharacterized protein		18.1818	0
group_1214	UPI000E72BE72		AFX66_02803	Uncharacterized protein	6.0.0	18.1818	0
group_4209	A0A0B8R4P7		LmNIHS28_01812	Uncharacterized protein		18.1818	0
lptB	A0A3A7JHL1		natA_1	ABC transporter ATP-binding protein NatA (ATP-binding cassette domain-containing protein) (DUF4162 domain-containing protein)	1.2.0	81.8182	100
group_1873	Q8Y8X3		lmo0769	Lmo0769 protein	2.1.1	81.8182	100
group_609	A0A1S7FLU5		DC57_10100	Uncharacterized protein	6.0.0	95.4545	68.5714
group_1332	UPI00057F741C		OJ14_05160	Uncharacterized protein		40.9091	11.4286
group_1987	A0A394RZ82		AF240_05480	Uncharacterized protein		40.9091	11.4286
group_3528	Q8Y9P6		lmo0478	Putative secreted protein	5.2.0	54.5455	22.8571
group_3917	A0A0H3G8X1		LMRG_02492	Uncharacterized protein		50	20
group_2056	A0A3A6WUY8		AF251_14005	Uncharacterized protein		50	20
group_4273	UPI0008759A67			XRE family transcriptional regulator		59.0909	25.7143
group_2656	UPI000766639A		ERS409650_01636	Uncharacterized protein		59.0909	25.7143
group_1260	S5XI65			Transposase Pli0049		22.7273	2.85714
group_692	A0A3A7SVH6		AFX76_01934	Transcriptional regulator		22.7273	2.85714
group_396	UPI00086EB4E1			hypothetical protein		77.2727	45.7143
group_2560	UPI000BE05954			hypothetical protein	5.1.0	22.7273	54.2857
group_312	UPI00083CE8C5			DNA primase		63.6364	31.4286
group_1232	A0A0B8R4N6		LmNIHS28_01797	Uncharacterized protein	6.0.0	36.3636	68.5714
group_1343	A0A394ZJX3		AF243_05235	DNA-binding protein		63.6364	31.4286
group_4686	A0A393MBE2		cas7i	Type I-B CRISPR-associated protein Cas7/Cst2/DevR		27.2727	60
group_2660	A0A3A7IMJ8		cas8a1	Type I-B CRISPR-associated protein Cas8b1/Cst1		27.2727	60
group_2547	Q8Y403		lmo2675	Lmo2675 protein	6.0.0	40.9091	71.4286
group_1933	A0A3A2P3J3		D3B70_02255	Phage tail protein		59.0909	28.5714
ibpA	A0A1B2LR36		pLM-C-273_00100	Protein involved in cell division		59.0909	28.5714
group_2195	A0A393SL84		coia	Competence protein CoiA	1.10.0	59.0909	28.5714
group_1396	A0A0H3GGU0		LMRG_02850	Uncharacterized protein		90.9091	62.8571
group_2729	A0A392X2X8		AF238_14485	Uncharacterized protein		9.09091	37.1429
group_3915	A0A0H3G8X6		LMRG_02849	Uncharacterized protein		90.9091	62.8571
group_2684	A0A393U116		AF273_04990	XRE family transcriptional regulator		9.09091	37.1429
group_3822	A0A3A2WJJ9		AE233_01825	SMI1/KNR4 family protein		40.9091	14.2857
inlJ_13	UPI00098DF5C5			hypothetical protein	1.8.0	59.0909	85.7143
group_3679	UPI00074D6382		CJV36_07565	Uncharacterized protein		40.9091	14.2857
group_2474	UPI000D72D1E5			DHA2 family efflux MFS transporter permease subunit	1.2.0	68.1818	37.1429
group_1423	A0A393L0Q4		AF264_13385	DUF1310 domain-containing protein (DUF1310 family protein)	5.1.0	31.8182	62.8571
dinB_3	D7PCE7			Putative DNA-directed DNA polymerase		72.7273	42.8571
group_2567	Q7AP83		lmo0320	Lmo0320 protein	1.8.0	27.2727	57.1429
Int-Tn	A0A2A6A695		CDR86_09855	Site-specific integrase		45.4545	17.1429
group_5439	A0A2A5ZKF2		CDR86_14070	HK97 family phage prohead protease		45.4545	17.1429
group_1497	A0A1D2IPP6		CDR86_15840	Uncharacterized protein		45.4545	17.1429
group_3616	A0A3A7VZK0		AF947_03065	DUF1642 domain-containing protein	4.3.0	45.4545	17.1429
group_1837	A0A241SLH2		tkt	Transketolase (EC 2.2.1.1)	2.1.2	45.4545	17.1429
smc_3	A0A393FG10		D3B68_15130	Phage tail tape measure protein		45.4545	17.1429
group_3777	A0A2A5ZK31		CDR86_14090	Phage terminase small subunit P27 family		45.4545	17.1429
group_2697	A0A3A7Q910		AF818_02415	Uncharacterized protein		45.4545	17.1429
group_4230	A0A1S7FP22		DC57_13960	Uncharacterized protein		45.4545	17.1429
group_13	A0A0H3GF06		LMRG_01553	Phage holin	4.3.0	31.8182	8.57143
group_3527	UPI000E751432			hypothetical protein		0	20
group_4377	UPI00076678C4		ERS409627_00120	Preprotein translocase subunit SecB		0	20
group_4379	A0A1D2INM9		CDR86_13980	Uncharacterized protein		0	20
group_4378	Q8Y995		lmo0638	Lmo0638 protein	6.0.0	0	20
draG	Q8YAQ0		lmo0067	Lmo0067 protein	3.8.0	0	20
group_143	A0A3A2J7V9		AF247_01180	BspA family leucine-rich repeat surface protein	1.8.0	4.54545	28.5714
group_877	UPI000D65622D		DF271_11275	Uncharacterized protein (Fragment)	6.0.0	4.54545	28.5714
group_3647	A0A393KDI4		AF247_14610	Uncharacterized protein		4.54545	28.5714
group_3691	A0A3A2TPS8		D3B72_03010	DUF4274 domain-containing protein		4.54545	28.5714
group_697	A0A1T1YBY4		DC57_15090	Type VII secretion effector	5.1.0	86.3636	60
group_2559	UPI000B54942D			DUF3130 family protein	5.1.0	13.6364	40
group_2658	A0A2Z5C293		RK57_09780	Uncharacterized protein	6.0.0	13.6364	40
group_2664	A0A392YE54		AF247_14605	Uncharacterized protein		13.6364	40
group_1313	A0A3A7QYQ0		AF249_11635	Uncharacterized protein		36.3636	11.4286
group_4802	A0A0H3GNH6		LMRG_02134	Uncharacterized protein	6.0.0	36.3636	11.4286
group_920	A0A3A2NXX2		D3B69_00475	LPXTG cell wall anchor domain-containing protein		50	22.8571
group_2648	A0A394T3U8		AF252_05595	DUF669 domain-containing protein		50	22.8571
group_3626	A0A3A2TXX4		AF238_05490	Uncharacterized protein		50	22.8571
group_3916	A0A3A7D3S5		AF251_14010	Uncharacterized protein		50	22.8571
group_80	Q8YAQ1		lmo0066	Lmo0066 protein	4.5.0	18.1818	45.7143
group_241	A0A393CUH9		AF264_04515	DUF3130 family protein (TIGR04197 family type VII secretion effector)		81.8182	54.2857
group_679	A0A393MQP5		AF237_14490	Phage head-tail adapter protein		54.5455	25.7143
group_2655	UPI00070C5611			hypothetical protein		54.5455	25.7143
group_4274	A0A142EC60		pA144_0003	Uncharacterized protein		54.5455	25.7143
group_3633	UPI00074D6868		LM801457_60030	Phage protein		54.5455	25.7143
group_1932	A0A393D0P3		AF261_15130	Phage major capsid protein		54.5455	25.7143
group_681	A0A394U433		AF237_14485	Uncharacterized protein		54.5455	25.7143
group_4678	UPI00074D6276		LM7423_400013	Uncharacterized protein		54.5455	25.7143
¥ Non L. monocytogenes species
† Description for each functional category code is presented below
[1.1.0] Cell envelope and cellular processes > Cell wall
[1.2.0] Cell envelope and cellular processes > Transport/binding proteins and lipoproteins
[1.3.0] Cell envelope and cellular processes > Sensors (signal transduction)
[1.4.0] Cell envelope and cellular processes > Membrane bioenergetics
[1.5.0] Cell envelope and cellular processes > Mobility and chemotaxis
[1.6.0] Cell envelope and cellular processes > Protein secretion
[1.7.0] Cell envelope and cellular processes > Cell division
[1.8.0] Cell envelope and cellular processes > Cell surface proteins
[1.9.0] Cell envelope and cellular processes > Soluble internalin
[1.10.0] Cell envelope and cellular processes > Transformation/competence
[2.1.0] Intermediary metabolism > Metabolism of carbohydrates and related molecule
[2.1.1] Intermediary metabolism > Metabolism of carbohydrates and related molecule > Specific pathways
[2.1.2] Intermediary metabolism > Metabolism of carbohydrates and related molecule > Main glycolytic pathways
[2.1.3] Intermediary metabolism > Metabolism of carbohydrates and related molecule > TCA cycle
[2.2.0] Intermediary metabolism > Metabolism of amino acids and related molecules
[2.3.0] Intermediary metabolism > Metabolism of nucleotides and nucleic acids
[2.4.0] Intermediary metabolism > Metabolism of lipids
[2.5.0] Intermediary metabolism > Metabolism of coenzymes and prosthetic groups
[2.6.0] Intermediary metabolism > Metabolism of phosphate
[3.1.0] Information pathways > DNA replication
[3.2.0] Information pathways > DNA restriction/modification and repair
[3.3.0] Information pathways > DNA recombination
[3.4.0] Information pathways > DNA packaging and segregation
[3.5.1] Information pathways > RNA synthesis > Initiation
[3.5.2] Information pathways > RNA synthesis > Regulation
[3.5.3] Information pathways > RNA synthesis > Elongation
[3.5.4] Information pathways > RNA synthesis > Termination
[3.6.0] Information pathways > RNA modification
[3.7.1] Information pathways > Protein synthesis > Ribosomal proteins
[3.7.2] Information pathways > Protein synthesis > Aminoacyl-tRNA synthetases
[3.7.3] Information pathways > Protein synthesis > Initiation
[3.7.4] Information pathways > Protein synthesis > Elongation
[3.7.5] Information pathways > Protein synthesis > Termination
[3.8.0] Information pathways > Protein modification
[3.9.0] Information pathways > Protein folding
[4.1.0] Other functions > Adaptation to atypical conditions
[4.2.0] Other functions > Detoxification
[4.3.0] Other functions > Phage-related functions
[4.4.0] Other functions > Transposon and IS
[4.5.0] Other functions > Miscellaneous
[5.1.0] Similar to unknown proteins > From Listeria
[5.2.0] Similar to unknown proteins > From other organisms
[6.0.0] No similarity

## Sheet: Sup. Table8
Supplementary Table 8. List of genes associated with biofilm production in dBHI media supplemented with 0.85% NaCl at 10°C (pan-GWAS, p < 0.05).
GWAS name	Uniprot Entry	Organism¥	Gene name	Protein names	Functional category code†	% in weak biofilm formers	% in strong biofilm formers
group_1915	A0A394U8V3		AF237_14705	Uncharacterized protein		35.7143	2.32558
group_4208	A0A394XPH6		AF241_01080	Uncharacterized protein		28.5714	0
group_4209	A0A0B8R4P7		LmNIHS28_01812	Uncharacterized protein		28.5714	0
group_4200	A0A3A2WRU5		AF241_01120	Uncharacterized protein		28.5714	0
group_4201	UPI00098E5B68		DOV17_10730	Uncharacterized protein		28.5714	0
group_4202	A0A0B8RHX0		LmNIHS28_01805	Uncharacterized protein		28.5714	0
group_4203	A0A0B8R119		LmNIHS28_01806	Uncharacterized protein		28.5714	0
group_4204	A0A0B8RAJ2		LmNIHS28_01807	Uncharacterized protein		28.5714	0
group_4205	A0A0B8RA54		LmNIHS28_01808	Uncharacterized protein		28.5714	0
group_4206	UPI000873BE8A			hypothetical protein		28.5714	0
group_4207	A0A0B8RHX3		LmNIHS28_01810	Membrane protein		28.5714	0
group_3545	A0A3A7QRH6		AF249_03255	Glycoside hydrolase family 125 protein	5.2.0	71.4286	100
group_4163	A0A0E0UTX3		LMM7_0796	Uncharacterized protein	6.0.0	28.5714	0
group_4210	A0A0B8RA58		LmNIHS28_01813	Uncharacterized protein		28.5714	0
group_3549	Q8Y8X1		lmo0771	Lmo0771 protein	6.0.0	71.4286	100
group_2489	UPI000254880C		AJZ74_11435	PBS lyase		28.5714	0
iolA	A0A1D2IYM0		mmsA	Malonate-semialdehyde dehydrogenase (MSA dehydrogenase) (EC 1.2.1.27)	2.1.1	71.4286	100
araR	A0A3A8C7S0		araR	Arabinose metabolism transcriptional repressor	3.5.2	71.4286	100
araQ_4	Q8Y8X5		lmo0767	Lmo0767 protein	1.2.0	71.4286	100
group_4211	A0A0B8QZH0		LmNIHS28_01814	Uncharacterized protein		28.5714	0
ugpA	A0A3A8CAJ6		ugpA	sn-glycerol-3-phosphate transport system permease protein UgpA	1.2.0	71.4286	100
group_4199	A0A0B8RG01		LmNIHS28_01804	Uncharacterized protein		28.5714	0
ugpB	Q8Y8X4		lmo0768	Lmo0768 protein	1.2.0	71.4286	100
group_1873	Q8Y8X3		lmo0769	Lmo0769 protein	2.1.1	71.4286	100
group_4648	A0A393Q5I5		AF238_11265	Uncharacterized protein	4.3.0	35.7143	4.65116
group_1916	UPI000C83A576			hypothetical protein		35.7143	4.65116
group_4197	UPI00098E3EF0			hypothetical protein		71.4286	27.907
group_2640	UPI000771882E			hypothetical protein		42.8571	9.30233
group_1920	UPI000B68876C		CEQ29_000650	Uncharacterized protein		50	13.9535
group_3007	A0A0E1R7X6		BN389_20550	Uncharacterized protein		28.5714	2.32558
hflX_1	Q8Y8Y0		hflX	GTPase HflX (GTP-binding protein HflX)	4.5.0	71.4286	97.6744
group_3582	UPI000D72A586			XRE family transcriptional regulator		28.5714	2.32558
group_1241	Q723T1		iolA	Malonate-semialdehyde dehydrogenase (MSA dehydrogenase) (EC 1.2.1.27)	2.1.1	28.5714	2.32558
lacC_2	Q8Y4U5		fruB	Tagatose-6-phosphate kinase (EC 2.7.1.144)	2.1.1	28.5714	2.32558
group_4651	A0A241SSP0		A410_2479	Uncharacterized protein		28.5714	2.32558
group_4650	A0A3A2YIH6		AE052_02493	Uncharacterized protein		28.5714	2.32558
group_876	A0A1D2IYH2		CDR86_08530	Uncharacterized protein	6.0.0	7.14286	44.186
group_194	A0A394YAU8		AF255_15365	Uncharacterized protein		92.8571	55.814
group_5793	A0A3A7RNF5		AF238_14525	Uncharacterized protein		21.4286	0
group_5794	A0A394V4F9		AF238_14520	Uncharacterized protein		21.4286	0
group_5823	A0A393P7G5		ssbA_2	Single-stranded DNA-binding protein (SSB)	3.1.0	21.4286	0
group_3581	A0A3A7YDK2		AF821_00725	ImmA/IrrE family metallo-endopeptidase		35.7143	6.97674
group_1150	A0A394RBJ1		AF239_04485	Uncharacterized protein		42.8571	11.6279
group_2638	A0A1D2J2T1		CDR86_02640	Uncharacterized protein	6.0.0	57.1429	23.2558
group_1919	A0A393FFS4		AF249_11805	Uncharacterized protein	4.3.0	57.1429	23.2558
group_2488	UPI000869A2AF			HEAT repeat domain-containing protein		28.5714	4.65116
group_4354	A0A0E0UTH3		LMM7_0407	Uncharacterized protein	6.0.0	71.4286	95.3488
group_4212	A0A0E1R3F0		BN389_04600	Uncharacterized protein		28.5714	4.65116
group_2641	A0A394UVY7		AEZ78_03023	Uncharacterized protein	4.3.0	28.5714	4.65116
group_3452	A0A0B8RG05		LmNIHS28_01809	Uncharacterized protein		28.5714	4.65116
group_846	A0A0B8R577		hflX	GTPase HflX (GTP-binding protein HflX)	4.5.0	28.5714	4.65116
group_4474	A0A2A6A4V8		CDR86_11955	Uncharacterized protein		35.7143	9.30233
group_1810	UPI000E6BA985		D3C26_06200	Uncharacterized protein		35.7143	9.30233
group_180	UPI000BDFE765			hypothetical protein		35.7143	9.30233
group_226	UPI000CD94099		inlJ_17	Internalin-J	1.8.0	21.4286	2.32558
group_2185	A0A241SS83		fruB	Tagatose-6-phosphate kinase (EC 2.7.1.144)	2.1.1	78.5714	97.6744
group_1809	UPI00073B1B95		AN945_2724c	Uncharacterized protein		21.4286	2.32558
group_907	A0A3A7F8U2		DYZ75_01282	Uncharacterized protein	3.5.2	21.4286	2.32558
group_3832	A0A3A2XE84		AF238_11270	Uncharacterized protein		21.4286	2.32558
group_2702	A0A0S4KTT7	Candidatus Nitrospira inopinata	NITINOP_1625	Uncharacterized protein		21.4286	2.32558
group_664	A0A394VEJ2		AF261_05390	Site-specific integrase		21.4286	2.32558
group_388	UPI0009870563			DnaD domain protein		50	20.9302
group_877	UPI000D65622D		DF271_11275	Uncharacterized protein (Fragment)	6.0.0	0	25.5814
group_2178	A0A3A7KNB4		gadB_1	Glutamate decarboxylase (EC 4.1.1.15)	2.2.0	0	25.5814
group_143	A0A3A2J7V9		AF247_01180	BspA family leucine-rich repeat surface protein	1.8.0	0	25.5814
¥ Non L. monocytogenes species
† Description for each functional category code is presented below
[1.1.0] Cell envelope and cellular processes > Cell wall
[1.2.0] Cell envelope and cellular processes > Transport/binding proteins and lipoproteins
[1.3.0] Cell envelope and cellular processes > Sensors (signal transduction)
[1.4.0] Cell envelope and cellular processes > Membrane bioenergetics
[1.5.0] Cell envelope and cellular processes > Mobility and chemotaxis
[1.6.0] Cell envelope and cellular processes > Protein secretion
[1.7.0] Cell envelope and cellular processes > Cell division
[1.8.0] Cell envelope and cellular processes > Cell surface proteins
[1.9.0] Cell envelope and cellular processes > Soluble internalin
[1.10.0] Cell envelope and cellular processes > Transformation/competence
[2.1.0] Intermediary metabolism > Metabolism of carbohydrates and related molecule
[2.1.1] Intermediary metabolism > Metabolism of carbohydrates and related molecule > Specific pathways
[2.1.2] Intermediary metabolism > Metabolism of carbohydrates and related molecule > Main glycolytic pathways
[2.1.3] Intermediary metabolism > Metabolism of carbohydrates and related molecule > TCA cycle
[2.2.0] Intermediary metabolism > Metabolism of amino acids and related molecules
[2.3.0] Intermediary metabolism > Metabolism of nucleotides and nucleic acids
[2.4.0] Intermediary metabolism > Metabolism of lipids
[2.5.0] Intermediary metabolism > Metabolism of coenzymes and prosthetic groups
[2.6.0] Intermediary metabolism > Metabolism of phosphate
[3.1.0] Information pathways > DNA replication
[3.2.0] Information pathways > DNA restriction/modification and repair
[3.3.0] Information pathways > DNA recombination
[3.4.0] Information pathways > DNA packaging and segregation
[3.5.1] Information pathways > RNA synthesis > Initiation
[3.5.2] Information pathways > RNA synthesis > Regulation
[3.5.3] Information pathways > RNA synthesis > Elongation
[3.5.4] Information pathways > RNA synthesis > Termination
[3.6.0] Information pathways > RNA modification
[3.7.1] Information pathways > Protein synthesis > Ribosomal proteins
[3.7.2] Information pathways > Protein synthesis > Aminoacyl-tRNA synthetases
[3.7.3] Information pathways > Protein synthesis > Initiation
[3.7.4] Information pathways > Protein synthesis > Elongation
[3.7.5] Information pathways > Protein synthesis > Termination
[3.8.0] Information pathways > Protein modification
[3.9.0] Information pathways > Protein folding
[4.1.0] Other functions > Adaptation to atypical conditions
[4.2.0] Other functions > Detoxification
[4.3.0] Other functions > Phage-related functions
[4.4.0] Other functions > Transposon and IS
[4.5.0] Other functions > Miscellaneous
[5.1.0] Similar to unknown proteins > From Listeria
[5.2.0] Similar to unknown proteins > From other organisms
[6.0.0] No similarity
